# Supplementary material for: Systematic assessment of antibody selectivity in plasma based on a resource of enrichment profiles
Source: Sci Rep. 2019 Jun 6;9:8324. doi: 10.1038/s41598-019-43552-5 (PMC6554399; doi:10.1038/s41598-019-43552-5)
Supplement: Supplementary file 2 — SUPPLEMENTARY EXCEL TABLES [file 41598_2019_43552_MOESM2_ESM.xlsx]

## Sheet: Selected Targets
CHARACTERISTICS OF THE PROTEINS TARGETED BY THE ANTIBODIES UNDER ASSESSMENT.
#	Gene	Gene description	ENSG [Ensembl annotation]	UniprotKB ID	Molecular Weight	Summary of GO CC	Associated disease (few examples per protein)	References [Pubmed,https://www.ncbi.nlm.nih.gov/, in Supplementary]	Candidate cancer biomarker [EDRN ,http://edrn.nci.nih.gov/]	Abundance PeptideAtlas (ng/mL)
23	CNDP1	carnosine dipeptidase 1 (metallopeptidase M20 family)	ENSG00000150656	Q96KN2	ENSP00000351682: 56691.351;ENSP00000462096: 51911.782	Extracellular Region	Prostate cancer	16		2000
1	ABCC11	ATP-binding cassette, sub-family C (CFTR/MRP), member 11	ENSG00000121270	Q96J66	ENSP00000311326: 150091.790;ENSP00000349017: 154299.636;ENSP00000378230: 154299.636;ENSP00000378231: 154299.636	Extracellular Exosome	Breast cancer	27		0
2	ACLY	ATP citrate lyase	ENSG00000131473	P53396	ENSP00000253792: 120837.924;ENSP00000345398: 119770.775;ENSP00000377474: 119770.775;ENSP00000445349: 91098.579;ENSP00000466259: 120837.924;ENSP00000468705: 12281.259	Extracellular Exosome	Glioblastoma, colorectal cancer, breast cancer,	28		5
3	ACOX2	acyl-CoA oxidase 2, branched chain	ENSG00000168306	Q99424	ENSP00000307697: 76826.281;ENSP00000418562: 75141.331	Cellular	Breast cancer	29		0.57
4	AMBN	ameloblastin (enamel matrix protein)	ENSG00000178522	Q9NP70	ENSP00000313809: 48282.896;ENSP00000391234: 46576.993;ENSP00000479096: 48284.915	Extracellular Matrix	Odontogenic tumors	30		0
6	APOL6	apolipoprotein L, 6	ENSG00000221963	Q9BWW8	ENSP00000386280: 38127.267	Extracellular Region	Induces apoptosis in cancer cells	31		0
7	ARID2	AT rich interactive domain 2 (ARID, RFX-like)	ENSG00000189079	Q68CP9	ENSP00000335044: 197388.350;ENSP00000397307: 153121.230;ENSP00000415650: 175148.510	Cellular	Related to cancer (eg Epatocellular carcinoma)	32		0
10	BLZF1	basic leucine zipper nuclear factor 1	ENSG00000117475	Q9H2G9	ENSP00000327541: 44909.839;ENSP00000356782: 44909.839	Cellular	hepatocellular carcinoma	33		0
12	C1orf64	chromosome 1 open reading frame 64	ENSG00000183888	Q8NEQ6	ENSP00000332162: 17657.122	NA	breast cancer prognosis	34		0
13	C2	complement component 2	ENSG00000166278	P06681		Extracellular Space	Complement component 2 deficiency (C2D)	35		39000
14	CASP2	caspase 2, apoptosis-related cysteine peptidase	ENSG00000106144	P42575	ENSP00000312664: 50684.969	Cellular	melanoma (as gene)|multiple sclerosis (as protein)	36		0
15	CCBE1	collagen and calcium binding EGF domains 1	ENSG00000183287	Q6UXH8	ENSP00000381241: 36544.162;ENSP00000404464: 44102.806	Extracellular Space	Gastrointestinal stromal tumor (GIST)	37		0
16	CCL16	chemokine (C-C motif) ligand 16	ENSG00000275152	O15467	ENSP00000478024: 13599.814	Extracellular Space	Sarcoidosis	38		29
17	CCL18	chemokine (C-C motif) ligand 18 (pulmonary and activation-regulated)	ENSG00000275385	P55774	ENSP00000479955: 9848.668	Extracellular Space	Lung cancer	39		1.9
18	CCND3	cyclin D3	ENSG00000112576	P30281	ENSP00000362078: 26233.123;ENSP00000362079: 22887.328;ENSP00000362082: 32519.537;ENSP00000421511: 19229.323;ENSP00000425830: 13560.993;ENSP00000425986: 21669.966;ENSP00000426212: 22887.328	Cellular	pancreatic ductal adenocarcinoma	40		0
19	CD5L	CD5 molecule-like	ENSG00000073754	O43866	ENSP00000357156: 38087.409	Extracellular Space	lung adenocarcinoma	41		5900
20	CEP162	centrosomal protein 162kDa	ENSG00000135315	Q5TB80	ENSP00000257766: 153059.344;ENSP00000385215: 161942.140;ENSP00000481760: 153059.344	Cellular	diabetic retinopathy (gene)	42		0
21	CHPF	chondroitin polymerizing factor	ENSG00000123989	Q8IZ52	ENSP00000243776: 85466.569;ENSP00000445571: 68340.116	Cellular	Colorectal cancer	43		0
22	CILP2	cartilage intermediate layer protein 2	ENSG00000160161	Q8IUL8	ENSP00000291495: 126290.089;ENSP00000467413: 126855.744	Extracellular Matrix	Osteoarthritis	44		21
24	COG3	component of oligomeric golgi complex 3	ENSG00000136152	Q96JB2	ENSP00000258654: 94095.382;ENSP00000481332: 50539.347	Cellular	Lobular breast cancer (RNA editing event)	45		0
27	CST3	cystatin C	ENSG00000101439	P01034		Extracellular Space	Acute kidney injury	46		3400
28	CXCL8	chemokine (C-X-C motif) ligand 8	ENSG00000169429	P10145	ENSP00000306512: 11098.020;ENSP00000385908: 10696.643	Extracellular Space	Psoriasis,ovarian cancer,pyelonephritis,lung neoplasma,colon cancer,acute respiratory distress syndrome,congenital hearth disease,multiple myeloma,non-small cell lung cancer,sepsis,psoriatic arthritis,cystic fibrosis,acute lung injury,oral cancer,,congenital hearth disease	47	EDRN;Protein;Lung, Ovary, Prostate, Breast	0
29	DGKG	diacylglycerol kinase, gamma 90kDa	ENSG00000058866	P49619	ENSP00000265022: 89123.351;ENSP00000339777: 86302.092;ENSP00000371599: 84572.099	Cellular	Obesity (GWAS)	48		0
30	DNMT3B	DNA (cytosine-5-)-methyltransferase 3 beta	ENSG00000088305	Q9UBC3	ENSP00000201963: 94687.923;ENSP00000313397: 93406.515;ENSP00000328547: 95750.217;ENSP00000337764: 86176.161	Cellular	Oral cancer	49		0
31	DSG2	desmoglein 2	ENSG00000046604	Q14126	ENSP00000261590: 122292.372	Extracellular Exosome	Ovary and prostate	50	EDRN;Protein;Ovary, Prostate	150
32	E2F7	E2F transcription factor 7	ENSG00000165891	Q96AV8	ENSP00000323246: 99886.919;ENSP00000393639: 80865.336;ENSP00000448245: 77055.295;ENSP00000449033: 13271.224	Cellular	Glioma	51		0
34	EFEMP1	EGF containing fibulin-like extracellular matrix protein 1	ENSG00000115380	Q12805	ENSP00000347596: 54640.189;ENSP00000378058: 54640.189;ENSP00000489183: 31646.535	Extracellular Space	Ovary ,Lung and Prostate	52	EDRN;Protein;Ovary, Lung, Prostate	1900
35	ETS1	v-ets avian erythroblastosis virus E26 oncogene homolog 1	ENSG00000134954	P14921	ENSP00000324578: 50407.538;ENSP00000376436: 55411.677;ENSP00000433500: 40786.148;ENSP00000435666: 30859.655	Cellular	Follicular thyroid carcinoma,Grave's disease,papillary thyroid carcinoma	53		0
36	FANCD2	Fanconi anemia, complementation group D2	ENSG00000144554	Q9BXW9	ENSP00000287647: 166460.636;ENSP00000373318: 164127.200;ENSP00000398754: 164127.200	Cellular	Hepatocellular carcinoma	54		0
37	FBLN1	fibulin 1	ENSG00000077942	P23142	ENSP00000262722: 74433.535;ENSP00000331544: 77213.564;ENSP00000342212: 61551.747;ENSP00000385521: 78328.862;ENSP00000393812: 65443.073	Extracellular Space	Gastric cancer	55	EDRN;Protein;Prostate, Ovary	34000
39	FOXL1	forkhead box L1	ENSG00000176678	Q12952	ENSP00000326272: 36490.175;ENSP00000472376: 12843.761	Cellular	Gastric cancer	56		0
40	FURIN	furin (paired basic amino acid cleaving enzyme)	ENSG00000140564	P09958	ENSP00000268171: 86677.063;ENSP00000483552: 86677.063;ENSP00000484952: 86677.063	Extracellular Space	infectious disease, and autoimmune disease,cardiovascular diseases,	57		0.15
43	HOXA9	homeobox A9	ENSG00000078399	P31269		Cellular	Prostate, Head-and-neck, Ovary	58	EDRN;Protein;Prostate, Head-and-neck, Ovary	0
44	IGF1	insulin-like growth factor 1 (somatomedin C)	ENSG00000017427	P05019	ENSP00000302665: 21841.174	Extracellular Space	Protein;colon, breast, lung,colorectal and prostate cancers	59		460
45	IGF1R	insulin-like growth factor 1 receptor	ENSG00000140443	P08069	ENSP00000268035: 154791.702;ENSP00000453007: 154789.733	Cellular	colorectal cancer,endometrial cancer,sarcoma	59		0.14
47	IGFBP1	insulin-like growth factor binding protein 1	ENSG00000146678	P08833		Extracellular Space	Prostate cancer	60		35
48	IGFBP2	insulin-like growth factor binding protein 2, 36kDa	ENSG00000115457	P18065	ENSP00000233809: 34813.937	Extracellular Space	Ovarian cancer brain cancer,liver cancer,prostate cancer,breast cancer	61	EDRN;Protein;Ovary	1100
49	IL2RA	interleukin 2 receptor, alpha	ENSG00000134460	P01589	ENSP00000256876: 29811.866;ENSP00000369287: 22453.526;ENSP00000369293: 30818.956	Cellular	Adult T cell leukemia,hairy cell leukemia,non-Hodgkin lymphoma,post transplant lymphoproliferative disorder,multiple myeloma,prostate cancer	62		0.32
50	IL4	interleukin 4	ENSG00000113520	P05112	ENSP00000231449: 17492.241;ENSP00000325190: 15797.292	Extracellular Space	Allergic contact dermatitis,atopic dermatitis,rheumatoid arthritis,colon cancer,prostatic carcinoma,lymphoma, multiple myeloma,acute myeloid leukemia,obesity,HIV infection,breast cancer, Parkinson's disease,cystic fibrosis,asthma.	63	EDRN;Protein;Breast	0
51	IL6	interleukin 6	ENSG00000136244	P05231	ENSP00000258743: 23718.136;ENSP00000384928: 21494.503;ENSP00000385043: 15595.883;ENSP00000385675: 23718.136	Extracellular Space	Rheumatoid arthritis,non-small cell lung cancer,acute lung injury,chronic hearth failure.HIV infection,phyelonefritis,non-Hodgkin lymphoma,acute respiratory distress syndrome,rectum cancer,systemic inflammatory response syndrome, head and neck cancer, pancreatic cancer,head and neck cancer ,Parkinson's disease,ovarian cancer,breast cancer,congenital hearth disease	64	EDRN;Protein;Prostate, Ovary	0
52	IL6R	interleukin 6 receptor	ENSG00000160712	P08887	ENSP00000357470: 51546.963	Extracellular Space	Ovarian and prostate cancer	65	EDRN;Protein;Prostate, Ovary	38
53	IRF5	interferon regulatory factor 5	ENSG00000128604	Q13568	ENSP00000249375: 56043.850;ENSP00000349770: 57769.813;ENSP00000385352: 56043.850;ENSP00000417770: 15930.888;ENSP00000418037: 17249.120;ENSP00000419149: 56043.850;ENSP00000419950: 47034.330;ENSP00000480058: 17795.828	Cellular	Breast cancer	66		0
54	ITGB6	integrin, beta 6	ENSG00000115221	P18564	ENSP00000283249: 85935.490;ENSP00000386367: 85935.490;ENSP00000408024: 81543.407;ENSP00000481183: 75848.927	Extracellular Exosome	Breast cancer	67		0
55	ITGB7	integrin, beta 7	ENSG00000139626	P26010	ENSP00000267082: 86902.707;ENSP00000408741: 86902.707;ENSP00000450366: 17540.056;ENSP00000455374: 71581.347	Extracellular Exosome	acute lymphoblastic leukemia	68		0.15
56	KANSL2	KAT8 regulatory NSL complex subunit 2	ENSG00000139620	Q9H9L4	ENSP00000415436: 55042.185;ENSP00000447608: 22859.927;ENSP00000448833: 50956.647;ENSP00000449747: 74680.599	Cellular	Glioblastoma (GBM)	69		0
60	LCN2	lipocalin 2	ENSG00000148346	P80188	ENSP00000277480: 22587.821;ENSP00000362089: 22787.973;ENSP00000362108: 22587.821	Extracellular Space	Inflammatory and autoimmune diseases	70	EDRN;Gene;Prostate	880
61	LCP1	lymphocyte cytosolic protein 1 (L-plastin)	ENSG00000136167	P13796	ENSP00000315757: 70287.813;ENSP00000381581: 70287.813;ENSP00000402157: 7375.185;ENSP00000408052: 27306.842	Extracellular Space	Colon, prostate, breast,bladder and oral cancer	71	EDRN;Gene;Prostate	2300
62	LIN28B	lin-28 homolog B (C. elegans)	ENSG00000187772	Q6ZN17	ENSP00000344401: 27083.533	Cellular	Multiple myeloma	72		0
63	LRG1	leucine-rich alpha-2-glycoprotein 1	ENSG00000171236	P02750	ENSP00000302621: 38177.722	Extracellular Space	Colorectal and ovarian cancer	73	EDRN;Protein;Ovary	49000
64	LYVE1	lymphatic vessel endothelial hyaluronan receptor 1	ENSG00000133800	Q9Y5Y7	ENSP00000256178: 35213.022	Extracellular Exosome	Pancreatic adenocarcinoma	74		2800
65	MMP1	matrix metallopeptidase 1	ENSG00000196611	P03956	ENSP00000322788: 54006.373	Extracellular Matrix	Breast cancer,pulmonary fibrosis, atrial fibrilation,head and neck cancer,rheumatoid arthritis,atherosclerosis,hyperthension	75	EDRN;Protein;Breast	1.1
66	MPPED2	metallophosphoesterase domain containing 2	ENSG00000066382	Q15777	ENSP00000350833: 33359.446	NA	Ovary, prostate, neuroblastoma	76	EDRN;Protein;Prostate, Ovary	0
70	NOTCH2	notch 2	ENSG00000134250	Q04721	ENSP00000256646: 265404.090	Extracellular Region	B-cell lymphomas	77		120
71	NRP2	neuropilin 2	ENSG00000118257	O60462	ENSP00000272849: 101956.090;ENSP00000349632: 101380.467;ENSP00000350432: 104254.379;ENSP00000353582: 104830.002;ENSP00000407626: 102214.270	Extracellular Space	breast, neuroblastoma,bladder cancer, osteosarcomas, and non small cell lung carcinoma (NSCLC, endocrines pancreatic tumors	78		29
74	PDE9A	phosphodiesterase 9A	ENSG00000160191	O76083	ENSP00000291539: 68492.230;ENSP00000328699: 65716.151;ENSP00000381281: 64068.120;ENSP00000381287: 61222.931	Cellular	Hypertrophic hearts disease (mouse)	79		0
75	PLA2G5	phospholipase A2, group V	ENSG00000127472	P39877	ENSP00000364249: 15674.070	Extracellular Region	Bipolar disorder // infection-induced diaphragm dysfunction (mice)	80		0
79	RASD2	RASD family, member 2	ENSG00000100302	Q96D21	ENSP00000216127: 30365.725	Cellular	Huntington Disease	81		0
80	RASSF1	Ras association (RalGDS/AF-6) domain family member 1	ENSG00000068028	Q9NS23	ENSP00000349547: 39218.763;ENSP00000352323: 38813.311	Cellular	mesothelioma,lung neoplasm,liver cancer,renal cancer,colorectal cancer,brain cancer,bladder cancer	82		0
81	REC8	REC8 meiotic recombination protein	ENSG00000100918	O95072	ENSP00000482439: 62613.238;ENSP00000482546: 62613.238	Cellular	Gastric cancer (tumor supressor)	83		0
83	RGN	regucalcin	ENSG00000130988	Q15493	ENSP00000253303: 33252.320;ENSP00000338400: 33252.320;ENSP00000380365: 33252.320;ENSP00000406568: 24967.295	Cellular	Melanoma	84		0.15
84	RTN2	reticulon 2	ENSG00000125744	O75298	ENSP00000245923: 59263.294;ENSP00000466619: 29518.452	Cellular	Huntington's disease	85		0.06
85	S100A12	S100 calcium binding protein A12	ENSG00000163221	P80511	ENSP00000357726: 10574.948	Extracellular Region	inflammatory diseases: juvenile idiopathic arthritis (JIA)	86		10
86	S100A6	S100 calcium binding protein A6	ENSG00000197956	P06703	ENSP00000357708: 10179.689;ENSP00000357709: 10179.689;ENSP00000473547: 9681.108;ENSP00000473589: 10179.689	Extracellular Exosome	Acute coronary syndrome, myocardial infarction,several cancer types	87	EDRN;Protein;Breast	8.4
87	S100PBP	S100P binding protein	ENSG00000116497	Q96BU1	ENSP00000362574: 45581.681;ENSP00000362575: 45581.681	Cellular	Pancreatic cancer	88		0
88	S1PR1	sphingosine-1-phosphate receptor 1	ENSG00000170989	P21453	ENSP00000305416: 42810.424	Cellular	inflammatory and autoimmune disorders	89		0
91	SELE	selectin E	ENSG00000007908	P16581	ENSP00000331736: 66654.788	Extracellular Space	cerebrovascular diseases	90		760
92	SEMG2	semenogelin II	ENSG00000124157	Q02383	ENSP00000361855: 65444.053	Extracellular Space	Transitional Bladder carcinoma	91		2.2
93	SERPINA4	serpin peptidase inhibitor, clade A (alpha-1 antiproteinase, antitrypsin), member 4	ENSG00000100665	P29622	ENSP00000298841: 48541.558;ENSP00000450838: 48541.558;ENSP00000451172: 48541.558	Extracellular Space	lung cancer	92		17000
94	SETD2	SET domain containing 2	ENSG00000181555	Q9BYW2	ENSP00000386759: 287594.681	Cellular	Breast cancer	93		0
95	SGMS1	sphingomyelin synthase 1	ENSG00000198964	Q86VZ5	ENSP00000354829: 48616.409;ENSP00000355235: 27617.095;ENSP00000406795: 25346.226;ENSP00000479633: 27617.095	Cellular	Alzheimer's disease (AD)	94		0
96	SHC1	SHC (Src homology 2 domain containing) transforming protein 1	ENSG00000160691	P29353	ENSP00000357430: 62821.633;ENSP00000401303: 62892.712	Cellular	Breast cancer	95		0
100	SLU7	SLU7 homolog, splicing factor	ENSG00000164609	O95391	ENSP00000297151: 68386.299	Cellular	Hepatocellular carcinoma	96		0
103	STIM1	stromal interaction molecule 1	ENSG00000167323	Q13586	ENSP00000300737: 77422.841;ENSP00000433266: 45263.445;ENSP00000434767: 57620.053	Cellular	Lung tumorogenesis	97		10
104	STX7	syntaxin 7	ENSG00000079950	O15400	ENSP00000356914: 27400.261;ENSP00000356918: 29815.283	Extracellular Exosome	Hematolymphoid Neoplasia	98		1.9
105	SUCLA2	succinate-CoA ligase, ADP-forming, beta subunit	ENSG00000136143	Q9P2R7	ENSP00000367923: 50316.624;ENSP00000489055: 8638.080	Extracellular Exosome	Leigh-like encephalomyopathy, dystonia, deafness	99		0.027
106	TGFA	transforming growth factor, alpha	ENSG00000163235	P01135	ENSP00000295400: 17005.710;ENSP00000377787: 12459.338;ENSP00000387493: 17078.801;ENSP00000404099: 16934.631;ENSP00000404131: 17789.614;ENSP00000407432: 14158.454;ENSP00000414127: 17718.535	Extracellular Space	Cancer: eg.colorectal cancer	100		0
107	THPO	thrombopoietin	ENSG00000090534	P40225	ENSP00000204615: 37822.545;ENSP00000410763: 37387.020	Extracellular Space	Thrombocytopenia in cirrhotic patients	101		0
108	TMEM126A	transmembrane protein 126A	ENSG00000171202	Q9H061	ENSP00000306887: 21527.109	Cellular	Optic atrophy and auditory neuropathy	102		0
109	TMEM79	transmembrane protein 79	ENSG00000163472	Q9BSE2	ENSP00000295694: 43519.530;ENSP00000384748: 43519.530	Cellular	Prostate cancer	103		0
110	TOLLIP	toll interacting protein	ENSG00000078902	Q9H0E2	ENSP00000263646: 27042.779;ENSP00000314733: 30281.395;ENSP00000432668: 23279.433;ENSP00000434035: 22812.024;ENSP00000434494: 20517.482	Extracellular Exosome	Ventricular hypertrophy (mice)	104		0.11
112	TP73					Cellular	Cervical cancer	105		0
113	TTLL5	tubulin tyrosine ligase-like family member 5	ENSG00000119685	Q6EMB2	ENSP00000298832: 143576.544;ENSP00000450713: 144228.288	Cellular	Cone dystrophy	106		0
114	USP26	ubiquitin specific peptidase 26	ENSG00000134588	Q9BXU7	ENSP00000359869: 104046.626;ENSP00000423390: 104046.626	Cellular	Azoospermia	107		0
115	VCL	vinculin	ENSG00000035403	P18206	ENSP00000211998: 123798.272;ENSP00000361841: 116721.425;ENSP00000415489: 87443.694	Extracellular Exosome	Breast cancer	108		2000
116	VWF	von Willebrand factor	ENSG00000110799	P04275	ENSP00000261405: 309261.746	Extracellular Matrix	von Willebrand disease; ovarian cancer	109	EDRN;Protein;Ovary	7000
5	ANXA2	annexin A2	ENSG00000182718	P07355		Extracellular Space	Prostate cancer		EDRN;Protein;Ovary, Prostate, Lung	27
8	ATF3	activating transcription factor 3	ENSG00000162772	P18847	ENSP00000344352: 20575.482;ENSP00000355948: 19959.840;ENSP00000355950: 15249.591;ENSP00000355954: 20575.482	Cellular	Breast and prostate cancer		EDRN;Protein;Prostate, Breast	0
9	BDNF	brain-derived neurotrophic factor	ENSG00000176697	P23560	ENSP00000320002: 28871.925;ENSP00000349084: 27817.675;ENSP00000379302: 27817.675;ENSP00000379304: 27817.675;ENSP00000379305: 27817.675;ENSP00000379307: 27817.675;ENSP00000379309: 29816.883;ENSP00000389345: 27817.675;ENSP00000389564: 27817.675;ENSP00000400502: 27817.675;ENSP00000414303: 37119.357;ENSP00000432035: 27817.675;ENSP00000432376: 27817.675;ENSP00000432727: 27817.675;ENSP00000435564: 2781…	Extracellular Region	Breast and prostate cancer		EDRN;Protein;Breast, Prostate	0
11	C19orf47	chromosome 19 open reading frame 47	ENSG00000160392	Q8N9M1	ENSP00000375889: 37795.837;ENSP00000463159: 44745.766;ENSP00000463305: 15349.576;ENSP00000464478: 15693.995	Cellular				0
25	CRP	C-reactive protein, pentraxin-related	ENSG00000132693	P02741		Extracellular Space			EDRN;Protein;response to inflammatory stimuli;Breast	4600
26	CRTAC1	cartilage acidic protein 1	ENSG00000095713	Q9NQ79	ENSP00000310810: 69706.143;ENSP00000359623: 70432.952;ENSP00000359629: 71419.837;ENSP00000408445: 56574.740	Extracellular Matrix	Prostate, Ovary		EDRN;Protein;Prostate, Ovary	460
33	EFCAB3	EF-hand calcium binding domain 3	ENSG00000172421	Q8N7B9	ENSP00000302649: 50146.637;ENSP00000403932: 55990.583	NA				0
38	FGL1	fibrinogen-like 1	ENSG00000104760	Q08830	ENSP00000371262: 36379.172;ENSP00000371263: 36379.172;ENSP00000381131: 36379.172;ENSP00000381133: 36379.172;ENSP00000401952: 36379.172;ENSP00000428430: 36379.172;ENSP00000429757: 36379.172	Extracellular Exosome				3.7
41	HABP2	hyaluronan binding protein 2	ENSG00000148702	Q14520	ENSP00000277903: 62671.370;ENSP00000443283: 59863.897	Extracellular Space				3100
42	HERPUD1	homocysteine-inducible, endoplasmic reticulum stress-inducible, ubiquitin-like domain member 1	ENSG00000051108	Q15011	ENSP00000300302: 43591.313;ENSP00000369118: 40851.075;ENSP00000409555: 43719.444	Cellular				0
46	IGFALS	insulin-like growth factor binding protein, acid labile subunit	ENSG00000099769	P35858	ENSP00000215539: 66034.764;ENSP00000416683: 70235.524	Extracellular Space				33000
57	KLK3	kallikrein-related peptidase 3	ENSG00000142515	P07288		Extracellular Space	Prostatic neoplasm,prostate cancer, prostatic carcinoma, prostatic intraephitelial neoplasia		EDRN;Protein;Prostate, Breast	0
58	KRT19	keratin 19, type I	ENSG00000171345	P08727		Extracellular Exosome	Prostate and ovarian cancer		EDRN;Protein;Prostate, Ovary	400
59	LAMA1	laminin, alpha 1	ENSG00000101680	P25391	ENSP00000374309: 337081.027	Extracellular Space				0
67	MRPL21	mitochondrial ribosomal protein L21	ENSG00000197345	Q7Z2W9	ENSP00000354580: 22814.342	Cellular				0
68	MTHFD1L	methylenetetrahydrofolate dehydrogenase (NADP+ dependent) 1-like	ENSG00000120254	Q6UB35	ENSP00000356276: 29804.002;ENSP00000356277: 36320.373;ENSP00000356290: 105788.726;ENSP00000478253: 105887.839;ENSP00000479539: 99310.395	Cellular				0
69	MYO3A	myosin IIIA	ENSG00000095777	Q8NEV4	ENSP00000265944: 186207.125	Cellular				0
72	NSL1	NSL1, MIS12 kinetochore complex component	ENSG00000117697	Q96IY1	ENSP00000355943: 19511.135;ENSP00000355944: 32161.688;ENSP00000486783: 24108.234	Cellular				0
73	PAXBP1	PAX3 and PAX7 binding protein 1	ENSG00000159086	Q9Y5B6	ENSP00000290178: 93169.851;ENSP00000328992: 104802.990	Cellular				0
76	PPL	periplakin	ENSG00000118898	O60437	ENSP00000340510: 204745.074;ENSP00000465640: 204487.827	Extracellular Exosome	bladder cancer			0.97
77	PRRT3	proline-rich transmembrane protein 3	ENSG00000163704	Q5FWE3	ENSP00000392511: 102196.396;ENSP00000404512: 44108.004	Cellular				0.072
78	PSMA8	proteasome subunit alpha 8	ENSG00000154611	Q8TAA3	ENSP00000311121: 28529.371;ENSP00000345584: 23701.699;ENSP00000409284: 27842.496;ENSP00000482057: 25040.463	Extracellular Exosome				0
82	RGL4	ral guanine nucleotide dissociation stimulator-like 4	ENSG00000159496	Q8IZJ4	ENSP00000290691: 52345.867;ENSP00000402142: 59334.001	Cellular				0
89	SCGB2A1	secretoglobin, family 2A, member 1	ENSG00000124939	O75556	ENSP00000244930: 10883.806	Extracellular Space	ovarian and prostate cancer		EDRN;Protein;Ovary, Prostate	0
90	SCNN1A	sodium channel, non voltage gated 1 alpha subunit	ENSG00000111319	P37088		Extracellular Exosome	ovarian and prostate cancer		EDRN;Protein;Ovary, Prostate	0
97	SIGLEC11	sialic acid binding Ig-like lectin 11	ENSG00000161640	Q96RL6	ENSP00000398891: 65816.862;ENSP00000412361: 75793.920	Cellular				0
98	SLC22A2	solute carrier family 22 (organic cation transporter), member 2	ENSG00000112499	O15244	ENSP00000355919: 37873.949;ENSP00000355920: 62580.064	Extracellular Exosome				0
99	SLFNL1	schlafen-like 1	ENSG00000171790	Q499Z3	ENSP00000304401: 45602.453;ENSP00000352299: 45602.453;ENSP00000361694: 39384.768;ENSP00000361696: 40182.393;ENSP00000398938: 45602.453	NA				0
101	SON	SON DNA binding protein	ENSG00000159140	P18583	ENSP00000300278: 250386.149;ENSP00000348984: 263827.622;ENSP00000371095: 228178.499;ENSP00000400985: 159908.712	Cellular				0
102	SRFBP1	serum response factor binding protein 1	ENSG00000151304	Q8NEF9	ENSP00000341324: 48633.566	Cellular				0
111	TP53	tumor protein p53	ENSG00000141510	P04637		Cellular	Prostate, Lung		EDRN;Protein;Prostate, Lung	0
117	ZNF559	zinc finger protein 559	ENSG00000188321	Q9BR84	ENSP00000377461: 62317.397;ENSP00000468153: 69683.920;ENSP00000474260: 17373.706;ENSP00000474719: 60466.799;ENSP00000474760: 62317.397	Cellular				0
The following targets correspond to the antibodies used only in the phase of optimization and not included in plots in Figure 1
118	CCL2	chemokine (C-C motif) ligand 2	ENSG00000108691	P13500		Extracellular Space	Ovarian and Breast cancer	110	EDRN;Protein;Breast	0
119	F3	coagulation factor III (thromboplastin, tissue factor)	ENSG00000117525	P13726		Extracellular Space	Ischemic stroke , multiple sclerosis	111		0
120	IL1A	interleukin 1, alpha	ENSG00000115008	P01583		Extracellular Space	Inflammatory diseases and cancer	112		0

## Sheet: Protein Annotation (GO)
TARGET PROTEINS ANNOTATION THROUGH GENE ONTOLOGY (GO) .
Mapped ID	Gene symbol	Gene description	PANTHER SUBFAMILY	PANTHER PROTEIN CLASS	PANTHER Cellular Component	PANTHER Slim Molecular Function	PANTHER Biological Processes	GO MF complete	GO BP Complete	GO CC Complete	Summary of GO CC	Reactome Pathway	Pathway	Public Start	Public End	Public Loc
HUMAN|HGNC=120|UniProtKB=Q99424	ACOX2	Peroxisomal acyl-coenzyme A oxidase 2;ACOX2;ortholog	PEROXISOMAL ACYL-COENZYME A OXIDASE 2 (PTHR10909:SF344)	dehydrogenase(PC00092);oxidase(PC00175);transferase(PC00220)		nucleotide binding(GO:0000166);oxidoreductase activity(GO:0016491)	catabolic process(GO:0009056);cellular process(GO:0009987);fatty acid beta-oxidation(GO:0006635);homeostatic process(GO:0042592)	acyl-CoA dehydrogenase activity(GO:0003995);acyl-CoA oxidase activity(GO:0003997);oxidoreductase activity, acting on the CH-CH group of donors(GO:0016627);flavin adenine dinucleotide binding(GO:0050660);receptor binding(GO:0005102);pristanoyl-CoA oxidase activity(GO:0016402);3alpha,7alpha,12alpha-trihydroxy-5beta-cholestanoyl-CoA 24-hydroxylase activity(GO:0033791)	fatty acid beta-oxidation(GO:0006635);oxidation-reduction process(GO:0055114);bile acid biosynthetic process(GO:0006699);fatty acid beta-oxidation using acyl-CoA oxidase(GO:0033540)	mitochondrion(GO:0005739);peroxisome(GO:0005777);intracellular membrane-bounded organelle(GO:0043231);peroxisomal matrix(GO:0005782)	Cellular	Synthesis of bile acids and bile salts via 7alpha-hydroxycholesterol;Beta-oxidation of pristanoyl-CoA;Bile acid and bile salt metabolism;Metabolism;Synthesis of bile acids and bile salts;Peroxisomal lipid metabolism;Metabolism of lipids and lipoproteins		58505138	58537319	3
HUMAN|HGNC=18037|UniProtKB=Q68CP9	ARID2	AT-rich interactive domain-containing protein 2;ARID2;ortholog	AT-RICH INTERACTIVE DOMAIN-CONTAINING PROTEIN 2 (PTHR22970:SF34)					DNA binding(GO:0003677);metal ion binding(GO:0046872);protein binding(GO:0005515)	regulation of transcription, DNA-templated(GO:0006355);heart morphogenesis(GO:0003007);nucleosome disassembly(GO:0006337);transcription, DNA-templated(GO:0006351);negative regulation of cell proliferation(GO:0008285);covalent chromatin modification(GO:0016569);negative regulation of cell migration(GO:0030336);homeostatic process(GO:0042592);embryonic organ development(GO:0048568);cardiac muscle c…	nucleoplasm(GO:0005654);plasma membrane(GO:0005886);BAF-type complex(GO:0090544)	Cellular	RMTs methylate histone arginines;Chromatin organization;Chromatin modifying enzymes		45729665	45908040	12
HUMAN|HGNC=785|UniProtKB=P18847	ATF3	Cyclic AMP-dependent transcription factor ATF-3;ATF3;ortholog	CYCLIC AMP-DEPENDENT TRANSCRIPTION FACTOR ATF-3 (PTHR23351:SF39)					transcription factor activity, sequence-specific DNA binding(GO:0003700);protein binding(GO:0005515);sequence-specific DNA binding(GO:0043565);transcription regulatory region sequence-specific DNA binding(GO:0000976);RNA polymerase II regulatory region sequence-specific DNA binding(GO:0000977);RNA polymerase II core promoter proximal region sequence-specific DNA binding(GO:0000978);transcriptiona…	regulation of transcription from RNA polymerase II promoter(GO:0006357);negative regulation of transcription from RNA polymerase II promoter(GO:0000122);gluconeogenesis(GO:0006094);transcription from RNA polymerase II promoter(GO:0006366);positive regulation of cell proliferation(GO:0008284);cellular response to amino acid starvation(GO:0034198);skeletal muscle cell differentiation(GO:0035914);PE…	nucleus(GO:0005634);nucleolus(GO:0005730);nucleoplasm(GO:0005654);CHOP-ATF3 complex(GO:1990622)	Cellular	ATF4 activates genes;PERK regulates gene expression;Unfolded Protein Response (UPR);Metabolism of proteins	Gonadotropin-releasing hormone receptor pathway->Atf3;;Apoptosis signaling pathway->Activating transcription factor;;Gonadotropin-releasing hormone receptor pathway->Atf3;;Gonadotropin-releasing hormone receptor pathway->Atf3;;;;;	212608915	212619535	1
HUMAN|HGNC=1065|UniProtKB=Q9H2G9	BLZF1	Golgin-45;BLZF1;ortholog	GOLGIN-45 (PTHR13066:SF3)					DNA binding(GO:0003677);transcription factor activity, sequence-specific DNA binding(GO:0003700);protein binding(GO:0005515);enzyme binding(GO:0019899);ubiquitin protein ligase binding(GO:0031625)	Golgi organization(GO:0007030);Golgi to plasma membrane protein transport(GO:0043001);regulation of cell growth(GO:0001558);regulation of transcription from RNA polymerase II promoter(GO:0006357);cell proliferation(GO:0008283)	Golgi membrane(GO:0000139);nucleus(GO:0005634);cytoplasm(GO:0005737);Golgi apparatus(GO:0005794);Golgi lumen(GO:0005796)	Cellular	Cell Cycle;Mitotic Prophase;Golgi Cisternae Pericentriolar Stack Reorganization;M Phase;Cell Cycle, Mitotic		169367970	169376894	1
HUMAN|HGNC=26723|UniProtKB=Q8N9M1	C19orf47	Uncharacterized protein C19orf47;C19orf47;ortholog	F53F8.5 (PTHR21359:SF2)					protein binding(GO:0005515)		nucleoplasm(GO:0005654)	Cellular			40321063	40348527	19
HUMAN|HGNC=1503|UniProtKB=P42575	CASP2	Caspase-2;CASP2;ortholog	CASPASE-2 (PTHR10454:SF190)	cysteine protease(PC00081);protease inhibitor(PC00191)	cytoplasm(GO:0005737)	cysteine-type peptidase activity(GO:0008234)	apoptotic process(GO:0006915);cellular process(GO:0009987)	protein binding(GO:0005515);cysteine-type endopeptidase activity(GO:0004197);enzyme binding(GO:0019899);protein domain specific binding(GO:0019904);identical protein binding(GO:0042802);cysteine-type endopeptidase activity involved in execution phase of apoptosis(GO:0097200)	regulation of apoptotic process(GO:0042981);luteolysis(GO:0001554);neural retina development(GO:0003407);apoptotic process(GO:0006915);activation of cysteine-type endopeptidase activity involved in apoptotic process(GO:0006919);DNA damage response, signal transduction by p53 class mediator resulting in cell cycle arrest(GO:0006977);brain development(GO:0007420);aging(GO:0007568);intrinsic apoptot…	nucleus(GO:0005634);cytoplasm(GO:0005737);mitochondrion(GO:0005739);cytosol(GO:0005829);membrane(GO:0016020)	Cellular	Gene Expression;p75 NTR receptor-mediated signalling;Transcriptional Regulation by TP53;NOD1/2 Signaling Pathway;Innate Immune System;Signal Transduction;Cell death signalling via NRAGE, NRIF and NADE;Nucleotide-binding domain, leucine rich repeat containing receptor (NLR) signaling pathways;Immune System;NADE modulates death signalling;Signalling by NGF;TP53 Regulates Transcription of Caspase Ac…		143288451	143307695	7
HUMAN|HGNC=1585|UniProtKB=P30281	CCND3	G1/S-specific cyclin-D3;CCND3;ortholog	G1/S-SPECIFIC CYCLIN-D3 (PTHR10177:SF262)	kinase activator(PC00138)		kinase activator activity(GO:0019209);protein binding(GO:0005515)	mitosis(GO:0007067);spermatogenesis(GO:0007283)	cyclin-dependent protein serine/threonine kinase activity(GO:0004693);protein binding(GO:0005515);protein kinase binding(GO:0019901)	cell cycle(GO:0007049);negative regulation of transcription from RNA polymerase II promoter(GO:0000122);positive regulation of protein phosphorylation(GO:0001934);signal transduction(GO:0007165);T cell proliferation(GO:0042098);regulation of cell proliferation(GO:0042127);positive regulation of cyclin-dependent protein serine/threonine kinase activity(GO:0045737);regulation of insulin receptor si…	nucleus(GO:0005634);cytosol(GO:0005829);plasma membrane(GO:0005886);focal adhesion(GO:0005925);cyclin-dependent protein kinase holoenzyme complex(GO:0000307);nucleoplasm(GO:0005654)	Cellular	MAPK family signaling cascades;Cell Cycle;Cell Cycle, Mitotic;Developmental Biology;G1 Phase;Cyclin D associated events in G1;Signal Transduction;Mitotic G1-G1/S phases;Transcriptional regulation of white adipocyte differentiation;MAPK6/MAPK4 signaling	Cell cycle->Cyclin D;;	41934956	41941755	6
HUMAN|HGNC=21107|UniProtKB=Q5TB80	CEP162	Centrosomal protein of 162 kDa;CEP162;ortholog	CENTROSOMAL PROTEIN OF 162 KDA (PTHR34031:SF2)					protein binding(GO:0005515)	cilium assembly(GO:0060271);ciliary basal body docking(GO:0097711)	nucleus(GO:0005634);centrosome(GO:0005813);centriole(GO:0005814);spindle(GO:0005819);cytosol(GO:0005829);axonemal microtubule(GO:0005879)	Cellular	Organelle biogenesis and maintenance;Assembly of the primary cilium;Anchoring of the basal body to the plasma membrane		84124241	84227596	6
HUMAN|HGNC=24291|UniProtKB=Q8IZ52	CHPF	Chondroitin sulfate synthase 2;CHPF;ortholog	CHONDROITIN SULFATE SYNTHASE 2 (PTHR12369:SF27)	glycosyltransferase(PC00111)		transferase activity, transferring glycosyl groups(GO:0016757)	protein glycosylation(GO:0006486)	protein binding(GO:0005515);acetylgalactosaminyltransferase activity(GO:0008376);metal ion binding(GO:0046872);glucuronosyl-N-acetylgalactosaminyl-proteoglycan 4-beta-N-acetylgalactosaminyltransferase activity(GO:0047238);N-acetylgalactosaminyl-proteoglycan 3-beta-glucuronosyltransferase activity(GO:0050510)	chondroitin sulfate biosynthetic process(GO:0030206)	Golgi cisterna membrane(GO:0032580);Golgi membrane(GO:0000139);mitochondrial matrix(GO:0005759);cytosol(GO:0005829);integral component of membrane(GO:0016021)	Cellular	Chondroitin sulfate biosynthesis;Glycosaminoglycan metabolism;Metabolism of carbohydrates;Chondroitin sulfate/dermatan sulfate metabolism;Metabolism		219538948	219543573	2
HUMAN|HGNC=18619|UniProtKB=Q96JB2	COG3	Conserved oligomeric Golgi complex subunit 3;COG3;ortholog	CONSERVED OLIGOMERIC GOLGI COMPLEX SUBUNIT 3 (PTHR13302:SF9)		Golgi apparatus(GO:0005794);cytoplasm(GO:0005737);protein complex(GO:0043234)	transporter activity(GO:0005215)	cellular process(GO:0009987);organelle organization(GO:0006996);protein localization(GO:0008104);protein transport(GO:0015031);vesicle-mediated transport(GO:0016192)	protein binding(GO:0005515);protein transporter activity(GO:0008565)	intracellular protein transport(GO:0006886);retrograde transport, vesicle recycling within Golgi(GO:0000301);protein glycosylation(GO:0006486);ER to Golgi vesicle-mediated transport(GO:0006888);retrograde vesicle-mediated transport, Golgi to ER(GO:0006890);intra-Golgi vesicle-mediated transport(GO:0006891);Golgi organization(GO:0007030);protein localization to organelle(GO:0033365);protein stabil…	cis-Golgi network(GO:0005801);membrane(GO:0016020);Golgi membrane(GO:0000139);Golgi apparatus(GO:0005794);Golgi transport complex(GO:0017119);Golgi cisterna membrane(GO:0032580);trans-Golgi network membrane(GO:0032588)	Cellular	Transport to the Golgi and subsequent modification;Membrane Trafficking;Asparagine N-linked glycosylation;COPI-mediated anterograde transport;Post-translational protein modification;ER to Golgi Anterograde Transport;Intra-Golgi and retrograde Golgi-to-ER traffic;Metabolism of proteins;Intra-Golgi traffic;Vesicle-mediated transport;Retrograde transport at the Trans-Golgi-Network		45464925	45493936	13
HUMAN|HGNC=2853|UniProtKB=P49619	DGKG	Diacylglycerol kinase gamma;DGKG;ortholog	DIACYLGLYCEROL KINASE GAMMA (PTHR11255:SF62)	kinase(PC00137)		kinase activity(GO:0016301)	intracellular signal transduction(GO:0035556);lipid metabolic process(GO:0006629)	metal ion binding(GO:0046872);diacylglycerol kinase activity(GO:0004143);calcium ion binding(GO:0005509);ATP binding(GO:0005524)	intracellular signal transduction(GO:0035556);signal transduction(GO:0007165);protein kinase C-activating G-protein coupled receptor signaling pathway(GO:0007205);platelet activation(GO:0030168);glycerolipid metabolic process(GO:0046486);lipid phosphorylation(GO:0046834);neuron development(GO:0048666)	intracellular(GO:0005622);cytoplasm(GO:0005737);plasma membrane(GO:0005886)	Cellular	Hemostasis;Signal Transduction;Effects of PIP2 hydrolysis;G alpha (q) signalling events;Gastrin-CREB signalling pathway via PKC and MAPK;Signaling by GPCR;Platelet activation, signaling and aggregation;GPCR downstream signaling		186149457	186280714	3
HUMAN|HGNC=2979|UniProtKB=Q9UBC3	DNMT3B	DNA (cytosine-5)-methyltransferase 3B;DNMT3B;ortholog	DNA (CYTOSINE-5)-METHYLTRANSFERASE 3B (PTHR23068:SF20)					DNA binding(GO:0003677);chromatin binding(GO:0003682);transcription corepressor activity(GO:0003714);DNA (cytosine-5-)-methyltransferase activity(GO:0003886);protein binding(GO:0005515);DNA-methyltransferase activity(GO:0009008);histone deacetylase binding(GO:0042826);metal ion binding(GO:0046872)	negative regulation of transcription from RNA polymerase II promoter(GO:0000122);response to hypoxia(GO:0001666);DNA methylation(GO:0006306);response to toxic substance(GO:0009636);response to ionizing radiation(GO:0010212);positive regulation of gene expression(GO:0010628);response to activity(GO:0014823);response to caffeine(GO:0031000);response to estradiol(GO:0032355);response to vitamin A(GO…	nucleus(GO:0005634);nucleoplasm(GO:0005654);cytoplasm(GO:0005737);intracellular membrane-bounded organelle(GO:0043231)	Cellular	NoRC negatively regulates rRNA expression;Epigenetic regulation of gene expression;PRC2 methylates histones and DNA;DNA methylation;Gene Expression;Negative epigenetic regulation of rRNA expression		32762596	32809356	20
HUMAN|HGNC=23820|UniProtKB=Q96AV8	E2F7	Transcription factor E2F7;E2F7;ortholog	TRANSCRIPTION FACTOR E2F7 (PTHR12081:SF55)	nucleic acid binding(PC00171);transcription factor(PC00218)		sequence-specific DNA binding transcription factor activity(GO:0003700)	cell cycle(GO:0007049);regulation of transcription from RNA polymerase II promoter(GO:0006357);signal transduction(GO:0007165)	DNA binding(GO:0003677);transcription factor activity, sequence-specific DNA binding(GO:0003700);RNA polymerase II regulatory region sequence-specific DNA binding(GO:0000977);core promoter binding(GO:0001047);transcriptional repressor activity, RNA polymerase II transcription regulatory region sequence-specific binding(GO:0001227);transcription corepressor activity(GO:0003714);protein binding(GO:…	transcription, DNA-templated(GO:0006351);regulation of transcription, DNA-templated(GO:0006355);negative regulation of transcription from RNA polymerase II promoter(GO:0000122);placenta development(GO:0001890);sprouting angiogenesis(GO:0002040);DNA damage response, signal transduction by p53 class mediator resulting in cell cycle arrest(GO:0006977);negative regulation of cell proliferation(GO:000…	nucleus(GO:0005634);transcription factor complex(GO:0005667);nuclear speck(GO:0016607);nucleoplasm(GO:0005654)	Cellular	Transcriptional Regulation by TP53;Generic Transcription Pathway;TP53 Regulates Transcription of Genes Involved in G1 Cell Cycle Arrest;TP53 Regulates Transcription of Cell Cycle Genes;Gene Expression		77055878	77050741	12
HUMAN|HGNC=3488|UniProtKB=P14921	ETS1	Protein C-ets-1;ETS1;ortholog	PROTEIN C-ETS-1 (PTHR11849:SF235)	nucleic acid binding(PC00171);signaling molecule(PC00207);transcription factor(PC00218)		sequence-specific DNA binding RNA polymerase II transcription factor activity(GO:0000981)	biosynthetic process(GO:0009058);cell differentiation(GO:0030154);cellular process(GO:0009987);nitrogen compound metabolic process(GO:0006807)	transcription factor activity, sequence-specific DNA binding(GO:0003700);protein binding(GO:0005515);sequence-specific DNA binding(GO:0043565);RNA polymerase II core promoter proximal region sequence-specific DNA binding(GO:0000978);transcription factor activity, RNA polymerase II core promoter proximal region sequence-specific binding(GO:0000982);transcriptional activator activity, RNA polymeras…	transcription from RNA polymerase II promoter(GO:0006366);regulation of apoptotic process(GO:0042981);negative regulation of cell cycle(GO:0045786);positive regulation of transcription, DNA-templated(GO:0045893);response to antibiotic(GO:0046677);response to hypoxia(GO:0001666);immune response(GO:0006955);female pregnancy(GO:0007565);positive regulation of cell proliferation(GO:0008284);negative …	nucleus(GO:0005634);nucleoplasm(GO:0005654);transcription factor complex(GO:0005667);cytoplasm(GO:0005737)	Cellular	Cellular Senescence;Oncogene Induced Senescence;Cellular responses to stress	Angiogenesis->v-Ets Avian Erythroblastosis Virus E26 Oncogene Homolog 1;;VEGF signaling pathway->v-Ets Avian Erythroblastosis Virus E26 Oncogene Homolog 1;;Ras Pathway->Ets;;PDGF signaling pathway->Ets;;;;;	128489470	128522304	11
HUMAN|HGNC=3585|UniProtKB=Q9BXW9	FANCD2	Fanconi anemia group D2 protein;FANCD2;ortholog	FANCONI ANEMIA GROUP D2 PROTEIN (PTHR32086:SF1)					protein binding(GO:0005515);DNA polymerase binding(GO:0070182)	DNA repair(GO:0006281);synapsis(GO:0007129);gamete generation(GO:0007276);response to gamma radiation(GO:0010332);cellular response to oxidative stress(GO:0034599);interstrand cross-link repair(GO:0036297);regulation of regulatory T cell differentiation(GO:0045589);brain morphogenesis(GO:0048854);regulation of inflammatory response(GO:0050727);regulation of sequence-specific DNA binding transcrip…	condensed chromosome(GO:0000793);nucleus(GO:0005634);nucleoplasm(GO:0005654);nucleolus(GO:0005730);cytosol(GO:0005829);nuclear body(GO:0016604)	Cellular	Fanconi Anemia Pathway;TP53 Regulates Transcription of DNA Repair Genes;Gene Expression;DNA Repair;Generic Transcription Pathway;Transcriptional Regulation by TP53		10026429	10101930	3
HUMAN|HGNC=3817|UniProtKB=Q12952	FOXL1	Forkhead box protein L1;FOXL1;ortholog	FORKHEAD BOX PROTEIN L1 (PTHR11829:SF297)	DNA binding protein(PC00009);transcription factor(PC00218)	intracellular(GO:0005622);nucleus(GO:0005634)	sequence-specific DNA binding RNA polymerase II transcription factor activity(GO:0000981)	anatomical structure morphogenesis(GO:0009653);biosynthetic process(GO:0009058);cell differentiation(GO:0030154);cellular process(GO:0009987);nitrogen compound metabolic process(GO:0006807)	transcription factor activity, sequence-specific DNA binding(GO:0003700);sequence-specific DNA binding(GO:0043565);RNA polymerase II transcription factor activity, sequence-specific DNA binding(GO:0000981);DNA binding(GO:0003677);DNA binding, bending(GO:0008301)	regulation of transcription, DNA-templated(GO:0006355);transcription, DNA-templated(GO:0006351);regulation of transcription from RNA polymerase II promoter(GO:0006357);multicellular organism development(GO:0007275);visceral mesoderm-endoderm interaction involved in midgut development(GO:0007495);heart development(GO:0007507);animal organ morphogenesis(GO:0009887);regulation of Wnt signaling pathw…	nucleus(GO:0005634)	Cellular			86578506	86579066	16
HUMAN|HGNC=13744|UniProtKB=Q15011	HERPUD1	Homocysteine-responsive endoplasmic reticulum-resident ubiquitin-like domain member 1 protein;HERPUD1;ortholog	HOMOCYSTEINE-RESPONSIVE ENDOPLASMIC RETICULUM-RESIDENT UBIQUITIN-LIKE DOMAIN MEMBER 1 PROTEIN (PTHR12943:SF34)					molecular_function(GO:0003674);protein binding(GO:0005515);ion channel binding(GO:0044325)	ubiquitin-dependent protein catabolic process(GO:0006511);response to unfolded protein(GO:0006986);retrograde protein transport, ER to cytosol(GO:0030970);regulation of protein ubiquitination(GO:0031396);positive regulation of protein binding(GO:0032092);endoplasmic reticulum calcium ion homeostasis(GO:0032469);response to endoplasmic reticulum stress(GO:0034976);PERK-mediated unfolded protein re…	integral component of membrane(GO:0016021);endoplasmic reticulum(GO:0005783);endoplasmic reticulum membrane(GO:0005789);membrane(GO:0016020);Lewy body core(GO:1990037);calcium channel complex(GO:0034704)	Cellular	PERK regulates gene expression;Unfolded Protein Response (UPR);Metabolism of proteins;ATF4 activates genes		56932147	56943548	16
HUMAN|HGNC=5109|UniProtKB=P31269	HOXA9	Homeobox protein Hox-A9;HOXA9;ortholog	HOMEOBOX PROTEIN HOX-A9 (PTHR24326:SF369)	DNA binding protein(PC00009);homeobox transcription factor(PC00119)		sequence-specific DNA binding transcription factor activity(GO:0003700)	angiogenesis(GO:0001525);digestive tract mesoderm development(GO:0007502);ectoderm development(GO:0007398);embryo development(GO:0009790);female gamete generation(GO:0007292);muscle organ development(GO:0007517);nervous system development(GO:0007399);regulation of transcription from RNA polymerase II promoter(GO:0006357);segment specification(GO:0007379);skeletal system development(GO:0001501);sp…	protein binding(GO:0005515);enzyme binding(GO:0019899);sequence-specific DNA binding(GO:0043565)	transcription, DNA-templated(GO:0006351);regulation of transcription, DNA-templated(GO:0006355);multicellular organism development(GO:0007275);endothelial cell activation(GO:0042118);negative regulation of myeloid cell differentiation(GO:0045638)	nucleus(GO:0005634)	Cellular			27163521	27165530	7
HUMAN|HGNC=6120|UniProtKB=Q13568	IRF5	Interferon regulatory factor 5;IRF5;ortholog	INTERFERON REGULATORY FACTOR 5 (PTHR11949:SF36)	nucleic acid binding(PC00171);transcription factor(PC00218)		sequence-specific DNA binding transcription factor activity(GO:0003700)	regulation of transcription from RNA polymerase II promoter(GO:0006357);response to interferon-gamma(GO:0034341)	regulatory region DNA binding(GO:0000975);transcription factor activity, sequence-specific DNA binding(GO:0003700);transcriptional activator activity, RNA polymerase II transcription regulatory region sequence-specific binding(GO:0001228);protein binding(GO:0005515);sequence-specific DNA binding(GO:0043565)	transcription, DNA-templated(GO:0006351);regulation of transcription from RNA polymerase II promoter(GO:0006357);cytokine-mediated signaling pathway(GO:0019221);defense response to virus(GO:0051607);transcription from RNA polymerase II promoter(GO:0006366);response to peptidoglycan(GO:0032494);response to muramyl dipeptide(GO:0032495);positive regulation of interferon-alpha production(GO:0032727)…	nucleus(GO:0005634);cytoplasm(GO:0005737);cytosol(GO:0005829)	Cellular	Interferon gamma signaling;Cytokine Signaling in Immune system;Immune System;Interferon Signaling;Interferon alpha/beta signaling		128940838	128946570	7
HUMAN|HGNC=26024|UniProtKB=Q9H9L4	KANSL2	KAT8 regulatory NSL complex subunit 2;KANSL2;ortholog	KAT8 REGULATORY NSL COMPLEX SUBUNIT 2 (PTHR13453:SF4)		intracellular(GO:0005622);nucleoplasm(GO:0005654);protein complex(GO:0043234)	acetyltransferase activity(GO:0016407)	cellular process(GO:0009987);chromatin organization(GO:0006325);protein acetylation(GO:0006473)	protein binding(GO:0005515);histone acetyltransferase activity (H4-K5 specific)(GO:0043995);histone acetyltransferase activity (H4-K8 specific)(GO:0043996);histone acetyltransferase activity (H4-K16 specific)(GO:0046972)	histone H4-K5 acetylation(GO:0043981);histone H4-K8 acetylation(GO:0043982);histone H4-K16 acetylation(GO:0043984)	histone acetyltransferase complex(GO:0000123);nucleoplasm(GO:0005654);cytosol(GO:0005829);plasma membrane(GO:0005886);actin cytoskeleton(GO:0015629)	Cellular	HATs acetylate histones;Chromatin organization;Chromatin modifying enzymes		48653402	48681416	12
HUMAN|HGNC=32207|UniProtKB=Q6ZN17	LIN28B	Protein lin-28 homolog B;LIN28B;ortholog	PROTEIN LIN-28 HOMOLOG B (PTHR11544:SF97)	DNA binding protein(PC00009)				DNA binding(GO:0003677);zinc ion binding(GO:0008270);RNA binding(GO:0003723);protein binding(GO:0005515)	regulation of transcription, DNA-templated(GO:0006355);miRNA catabolic process(GO:0010587);pre-miRNA processing(GO:0031054);RNA 3'-end processing(GO:0031123)	nucleus(GO:0005634);nucleolus(GO:0005730);cytosol(GO:0005829)	Cellular			104957048	105083332	6
HUMAN|HGNC=14479|UniProtKB=Q7Z2W9	MRPL21	39S ribosomal protein L21, mitochondrial;MRPL21;ortholog	39S RIBOSOMAL PROTEIN L21, MITOCHONDRIAL (PTHR21349:SF5)	ribosomal protein(PC00202)		structural constituent of ribosome(GO:0003735)		RNA binding(GO:0003723);structural constituent of ribosome(GO:0003735)	mitochondrial translational elongation(GO:0070125);mitochondrial translational termination(GO:0070126)	ribosome(GO:0005840);mitochondrial inner membrane(GO:0005743);mitochondrial large ribosomal subunit(GO:0005762)	Cellular	Mitochondrial translation;Organelle biogenesis and maintenance;Mitochondrial translation initiation;Mitochondrial translation termination;Mitochondrial translation elongation	Methylcitrate cycle->Aconitase;;	68892969	68903835	11
HUMAN|HGNC=21055|UniProtKB=Q6UB35	MTHFD1L	Monofunctional C1-tetrahydrofolate synthase, mitochondrial;MTHFD1L;ortholog	MONOFUNCTIONAL C1-TETRAHYDROFOLATE SYNTHASE, MITOCHONDRIAL (PTHR43274:SF3)	ligase(PC00142)		ligase activity(GO:0016874)		formate-tetrahydrofolate ligase activity(GO:0004329);methylenetetrahydrofolate dehydrogenase (NADP+) activity(GO:0004488);ATP binding(GO:0005524);methenyltetrahydrofolate cyclohydrolase activity(GO:0004477);protein homodimerization activity(GO:0042803)	neural tube closure(GO:0001843);folic acid-containing compound biosynthetic process(GO:0009396);embryonic neurocranium morphogenesis(GO:0048702);embryonic viscerocranium morphogenesis(GO:0048703);oxidation-reduction process(GO:0055114);folic acid-containing compound metabolic process(GO:0006760);purine nucleobase biosynthetic process(GO:0009113);10-formyltetrahydrofolate biosynthetic process(GO:0…	mitochondrion(GO:0005739);mitochondrial matrix(GO:0005759);membrane(GO:0016020)	Cellular	Metabolism of vitamins and cofactors;Metabolism of folate and pterines;Metabolism;Metabolism of water-soluble vitamins and cofactors	Formyltetrahydroformate biosynthesis->Methylenetetrahydrofolate dehydrogenase;;	150866506	151042064	6
HUMAN|HGNC=7601|UniProtKB=Q8NEV4	MYO3A	Myosin-IIIa;MYO3A;ortholog	MYOSIN-IIIA (PTHR13140:SF598)	G-protein modulator(PC00022);actin binding motor protein(PC00040);cell junction protein(PC00070)	actin cytoskeleton(GO:0015629);intracellular(GO:0005622);plasma membrane(GO:0005886)	enzyme regulator activity(GO:0030234);motor activity(GO:0003774);protein binding(GO:0005515);structural constituent of cytoskeleton(GO:0005200)	cellular component movement(GO:0006928);cellular component organization(GO:0016043);cytokinesis(GO:0000910);intracellular protein transport(GO:0006886);intracellular signal transduction(GO:0035556);mitosis(GO:0007067);vesicle-mediated transport(GO:0016192)	motor activity(GO:0003774);protein kinase activity(GO:0004672);ATP binding(GO:0005524);microfilament motor activity(GO:0000146);actin binding(GO:0003779);protein serine/threonine kinase activity(GO:0004674);calmodulin binding(GO:0005516);actin-dependent ATPase activity(GO:0030898);ADP binding(GO:0043531);plus-end directed microfilament motor activity(GO:0060002)	protein phosphorylation(GO:0006468);visual perception(GO:0007601);sensory perception of sound(GO:0007605);protein autophosphorylation(GO:0046777);response to stimulus(GO:0050896)	myosin complex(GO:0016459);cytoplasm(GO:0005737);filopodium(GO:0030175);filamentous actin(GO:0031941)	Cellular		Inflammation mediated by chemokine and cytokine signaling pathway->Myosin;;Cytoskeletal regulation by Rho GTPase->Myosin light chain;;Nicotinic acetylcholine receptor signaling pathway->Myosin;;;;	25934267	26023481	10
HUMAN|HGNC=24548|UniProtKB=Q96IY1	NSL1	Kinetochore-associated protein NSL1 homolog;NSL1;ortholog	KINETOCHORE-ASSOCIATED PROTEIN NSL1 HOMOLOG (PTHR31749:SF4)					protein binding(GO:0005515)	mitotic sister chromatid segregation(GO:0000070);sister chromatid cohesion(GO:0007062);cell division(GO:0051301)	MIS12/MIND type complex(GO:0000444);nucleoplasm(GO:0005654);cytosol(GO:0005829);nuclear speck(GO:0016607)	Cellular	RHO GTPase Effectors;Signal Transduction;Separation of Sister Chromatids;M Phase;Cell Cycle, Mitotic;Mitotic Prometaphase;Mitotic Metaphase and Anaphase;RHO GTPases Activate Formins;Cell Cycle;Signaling by Rho GTPases;Resolution of Sister Chromatid Cohesion;Mitotic Anaphase		212738483	212791581	1
HUMAN|HGNC=13579|UniProtKB=Q9Y5B6	PAXBP1	PAX3- and PAX7-binding protein 1;PAXBP1;ortholog	PAX3- AND PAX7-BINDING PROTEIN 1 (PTHR12214:SF3)	nucleic acid binding(PC00171);transcription factor(PC00218)	intracellular(GO:0005622);nucleus(GO:0005634)	sequence-specific DNA binding RNA polymerase II transcription factor activity(GO:0000981)	biosynthetic process(GO:0009058);cellular process(GO:0009987);nitrogen compound metabolic process(GO:0006807)	DNA binding(GO:0003677);transcription factor activity, sequence-specific DNA binding(GO:0003700);RNA polymerase II core promoter proximal region sequence-specific DNA binding(GO:0000978);transcription factor binding(GO:0008134);transcriptional repressor activity, RNA polymerase II core promoter proximal region sequence-specific binding(GO:0001078)	regulation of transcription, DNA-templated(GO:0006355);transcription, DNA-templated(GO:0006351);muscle organ development(GO:0007517);regulation of skeletal muscle satellite cell proliferation(GO:0014842);positive regulation of histone methylation(GO:0031062);positive regulation of transcription from RNA polymerase II promoter(GO:0045944);positive regulation of myoblast proliferation(GO:2000288)	nucleus(GO:0005634);cytosol(GO:0005829)	Cellular			32733899	32771668	21
HUMAN|HGNC=8795|UniProtKB=O76083	PDE9A	High affinity cGMP-specific 3',5'-cyclic phosphodiesterase 9A;PDE9A;ortholog	HIGH AFFINITY CGMP-SPECIFIC 3',5'-CYCLIC PHOSPHODIESTERASE 9A (PTHR11347:SF161)	phosphodiesterase(PC00185)		phosphoric diester hydrolase activity(GO:0008081)	cellular process(GO:0009987);cyclic nucleotide metabolic process(GO:0009187)	protein binding(GO:0005515);3',5'-cyclic-nucleotide phosphodiesterase activity(GO:0004114);metal ion binding(GO:0046872);3',5'-cyclic-GMP phosphodiesterase activity(GO:0047555)	signal transduction(GO:0007165);positive regulation of cardiac muscle hypertrophy(GO:0010613);cGMP-mediated signaling(GO:0019934);cGMP metabolic process(GO:0046068);cGMP catabolic process(GO:0046069)	endoplasmic reticulum(GO:0005783);Golgi apparatus(GO:0005794);cytosol(GO:0005829);ruffle membrane(GO:0032587);sarcolemma(GO:0042383);perikaryon(GO:0043204);perinuclear region of cytoplasm(GO:0048471)	Cellular	Nitric oxide stimulates guanylate cyclase;Hemostasis;Platelet homeostasis;cGMP effects		42653779	42775509	21
HUMAN|HGNC=18229|UniProtKB=Q96D21	RASD2	GTP-binding protein Rhes;RASD2;ortholog	GTP-BINDING PROTEIN RHES (PTHR24070:SF340)	small GTPase(PC00208)		GTPase activity(GO:0003924);protein binding(GO:0005515)	G-protein coupled receptor signaling pathway(GO:0007186);I-kappaB kinase/NF-kappaB cascade(GO:0007249);MAPK cascade(GO:0000165);cell adhesion(GO:0007155);intracellular protein transport(GO:0006886);neurological system process(GO:0050877);receptor-mediated endocytosis(GO:0006898);synaptic transmission(GO:0007268)	GTPase activity(GO:0003924);GTP binding(GO:0005525);ubiquitin conjugating enzyme binding(GO:0031624);G-protein beta-subunit binding(GO:0031681);phosphatidylinositol 3-kinase binding(GO:0043548)	synaptic transmission, dopaminergic(GO:0001963);small GTPase mediated signal transduction(GO:0007264);locomotory behavior(GO:0007626);negative regulation of protein ubiquitination(GO:0031397);positive regulation of protein sumoylation(GO:0033235);regulation of cAMP-mediated signaling(GO:0043949);positive regulation of protein kinase B signaling(GO:0051897)	intracellular(GO:0005622);plasma membrane(GO:0005886)	Cellular			35540868	35554001	22
HUMAN|HGNC=9882|UniProtKB=Q9NS23	RASSF1	Ras association domain-containing protein 1;RASSF1;ortholog	RAS ASSOCIATION DOMAIN-CONTAINING PROTEIN 1 (PTHR22738:SF21)	G-protein modulator(PC00022)		protein binding(GO:0005515);small GTPase regulator activity(GO:0005083)	apoptotic process(GO:0006915);signal transduction(GO:0007165)	protein binding(GO:0005515);identical protein binding(GO:0042802);protein N-terminus binding(GO:0047485);zinc ion binding(GO:0008270)	cellular response to DNA damage stimulus(GO:0006974);positive regulation of protein ubiquitination(GO:0031398);protein stabilization(GO:0050821);negative regulation of cell cycle arrest(GO:0071157);cell cycle arrest(GO:0007050);Ras protein signal transduction(GO:0007265);regulation of microtubule cytoskeleton organization(GO:0070507)	nucleus(GO:0005634);microtubule cytoskeleton(GO:0015630);spindle pole(GO:0000922);cytoplasm(GO:0005737);microtubule organizing center(GO:0005815);microtubule(GO:0005874)	Cellular			50329788	50338233	3
HUMAN|HGNC=16879|UniProtKB=O95072	REC8	Meiotic recombination protein REC8 homolog;REC8;ortholog	MEIOTIC RECOMBINATION PROTEIN REC8 HOMOLOG (PTHR12585:SF47)				DNA recombination(GO:0006310);chromosome segregation(GO:0007059);meiosis(GO:0007126);mitosis(GO:0007067)	chromatin binding(GO:0003682)	double-strand break repair via homologous recombination(GO:0000724);oocyte maturation(GO:0001556);double-strand break repair(GO:0006302);sister chromatid cohesion(GO:0007062);meiotic nuclear division(GO:0007126);synaptonemal complex assembly(GO:0007130);reciprocal meiotic recombination(GO:0007131);male meiosis I(GO:0007141);spermatogenesis(GO:0007283);spermatid development(GO:0007286);fertilizati…	condensed nuclear chromosome kinetochore(GO:0000778);nuclear cohesin complex(GO:0000798);lateral element(GO:0000800);male germ cell nucleus(GO:0001673);nucleus(GO:0005634);meiotic cohesin complex(GO:0030893);nuclear meiotic cohesin complex(GO:0034991)	Cellular	Meiotic synapsis;Meiosis;Cell Cycle		24172015	24180254	14
HUMAN|HGNC=31911|UniProtKB=Q8IZJ4	RGL4	Ral-GDS-related protein;RGL4;ortholog	RAL-GDS-RELATED PROTEIN (PTHR23113:SF274)	guanyl-nucleotide exchange factor(PC00113)		guanyl-nucleotide exchange factor activity(GO:0005085);protein binding(GO:0005515);small GTPase regulator activity(GO:0005083)	G-protein coupled receptor signaling pathway(GO:0007186);MAPK cascade(GO:0000165);mitosis(GO:0007067);transmembrane receptor protein tyrosine kinase signaling pathway(GO:0007169)	guanyl-nucleotide exchange factor activity(GO:0005085)	small GTPase mediated signal transduction(GO:0007264);positive regulation of GTPase activity(GO:0043547)	intracellular(GO:0005622);cytoplasmic vesicle(GO:0031410)	Cellular			23690861	23699176	22
HUMAN|HGNC=9989|UniProtKB=Q15493	RGN	Regucalcin;RGN;ortholog	REGUCALCIN (PTHR10907:SF69)	calcium-binding protein(PC00060);esterase(PC00097)		calcium ion binding(GO:0005509);hydrolase activity, acting on ester bonds(GO:0016788)	calcium-mediated signaling(GO:0019722);carbohydrate metabolic process(GO:0005975);cation transport(GO:0006812)	gluconolactonase activity(GO:0004341);calcium ion binding(GO:0005509);zinc ion binding(GO:0008270);enzyme regulator activity(GO:0030234)	kidney development(GO:0001822);negative regulation of protein kinase activity(GO:0006469);cellular calcium ion homeostasis(GO:0006874);spermatogenesis(GO:0007283);aging(GO:0007568);positive regulation of triglyceride biosynthetic process(GO:0010867);positive regulation of glucose metabolic process(GO:0010907);positive regulation of phosphatase activity(GO:0010922);L-ascorbic acid biosynthetic pro…	nucleus(GO:0005634);cytoplasm(GO:0005737);cytosol(GO:0005829)	Cellular			47078355	47093310	X
HUMAN|HGNC=10468|UniProtKB=O75298	RTN2	Reticulon-2;RTN2;ortholog	RETICULON-2 (PTHR10994:SF93)	membrane traffic protein(PC00150)				protein binding(GO:0005515)	regulation of glucose import(GO:0046324);intracellular protein transmembrane transport(GO:0065002)	endoplasmic reticulum membrane(GO:0005789);integral component of membrane(GO:0016021);endoplasmic reticulum(GO:0005783);terminal cisterna(GO:0014802);integral component of endoplasmic reticulum membrane(GO:0030176);T-tubule(GO:0030315)	Cellular			45485294	45497055	19
HUMAN|HGNC=25768|UniProtKB=Q96BU1	S100PBP	S100P-binding protein;S100PBP;ortholog	S100P-BINDING PROTEIN (PTHR14455:SF1)					calcium-dependent protein binding(GO:0048306)		nucleus(GO:0005634);cytosol(GO:0005829);nuclear speck(GO:0016607)	Cellular			32817655	32826538	1
HUMAN|HGNC=3165|UniProtKB=P21453	S1PR1	Sphingosine 1-phosphate receptor 1;S1PR1;ortholog	SPHINGOSINE 1-PHOSPHATE RECEPTOR 1 (PTHR22750:SF62)	G-protein coupled receptor(PC00021)		G-protein coupled receptor activity(GO:0004930)	cell-cell signaling(GO:0007267);intracellular signal transduction(GO:0035556)	G-protein coupled receptor binding(GO:0001664);G-protein coupled receptor activity(GO:0004930);sphingosine-1-phosphate receptor activity(GO:0038036);sphingolipid binding(GO:0046625)	angiogenesis(GO:0001525);blood vessel maturation(GO:0001955);cardiac muscle tissue growth involved in heart morphogenesis(GO:0003245);sphingosine-1-phosphate signaling pathway(GO:0003376);chemotaxis(GO:0006935);cell adhesion(GO:0007155);G-protein coupled receptor signaling pathway(GO:0007186);adenylate cyclase-inhibiting G-protein coupled receptor signaling pathway(GO:0007193);brain development(G…	nucleoplasm(GO:0005654);endosome(GO:0005768);plasma membrane(GO:0005886);external side of plasma membrane(GO:0009897);integral component of membrane(GO:0016021);intrinsic component of plasma membrane(GO:0031226);intracellular membrane-bounded organelle(GO:0043231);membrane raft(GO:0045121)	Cellular	G alpha (i) signalling events;Class A/1 (Rhodopsin-like receptors);Signal Transduction;GPCR downstream signaling;GPCR ligand binding;Lysosphingolipid and LPA receptors;Signaling by GPCR		101236888	101241518	1
HUMAN|HGNC=18420|UniProtKB=Q9BYW2	SETD2	Histone-lysine N-methyltransferase SETD2;SETD2;ortholog	HISTONE-LYSINE N-METHYLTRANSFERASE SETD2 (PTHR22884:SF393)	DNA binding protein(PC00009);methyltransferase(PC00155)				histone-lysine N-methyltransferase activity(GO:0018024);protein binding(GO:0005515);histone methyltransferase activity (H3-K36 specific)(GO:0046975)	histone lysine methylation(GO:0034968);angiogenesis(GO:0001525);morphogenesis of a branching structure(GO:0001763);neural tube closure(GO:0001843);mismatch repair(GO:0006298);regulation of transcription, DNA-templated(GO:0006355);transcription elongation from RNA polymerase II promoter(GO:0006368);regulation of mRNA export from nucleus(GO:0010793);forebrain development(GO:0030900);nucleosome orga…	nucleus(GO:0005634);nucleoplasm(GO:0005654);chromosome(GO:0005694)	Cellular	Chromatin organization;PKMTs methylate histone lysines;Chromatin modifying enzymes		47016429	47163967	3
HUMAN|HGNC=29799|UniProtKB=Q86VZ5	SGMS1	Phosphatidylcholine:ceramide cholinephosphotransferase 1;SGMS1;ortholog	PHOSPHATIDYLCHOLINE:CERAMIDE CHOLINEPHOSPHOTRANSFERASE 1 (PTHR21290:SF40)			catalytic activity(GO:0003824)	lipid metabolic process(GO:0006629)	ceramide phosphoethanolamine synthase activity(GO:0002950);kinase activity(GO:0016301);sphingomyelin synthase activity(GO:0033188);ceramide cholinephosphotransferase activity(GO:0047493)	sphingomyelin biosynthetic process(GO:0006686);apoptotic process(GO:0006915);cell growth(GO:0016049);phosphorylation(GO:0016310);sphingolipid biosynthetic process(GO:0030148);ceramide biosynthetic process(GO:0046513)	integral component of membrane(GO:0016021);Golgi trans cisterna(GO:0000138);Golgi membrane(GO:0000139);nucleus(GO:0005634);endoplasmic reticulum(GO:0005783);plasma membrane(GO:0005886);integral component of plasma membrane(GO:0005887);membrane(GO:0016020);integral component of Golgi membrane(GO:0030173);integral component of endoplasmic reticulum membrane(GO:0030176)	Cellular	Sphingolipid de novo biosynthesis;Metabolism;Metabolism of lipids and lipoproteins;Sphingolipid metabolism
HUMAN|HGNC=10840|UniProtKB=P29353	SHC1	SHC-transforming protein 1;SHC1;ortholog	SHC-TRANSFORMING PROTEIN 1 (PTHR10337:SF18)	signaling molecule(PC00207)	plasma membrane(GO:0005886)	receptor binding(GO:0005102)	regulation of biological process(GO:0050789);response to stimulus(GO:0050896);transmembrane receptor protein tyrosine kinase signaling pathway(GO:0007169)	protein binding(GO:0005515);receptor tyrosine kinase binding(GO:0030971);transmembrane receptor protein tyrosine kinase adaptor activity(GO:0005068);Ras guanyl-nucleotide exchange factor activity(GO:0005088);epidermal growth factor receptor binding(GO:0005154);insulin receptor binding(GO:0005158);insulin-like growth factor receptor binding(GO:0005159);neurotrophin TRKA receptor binding(GO:0005168…	angiogenesis(GO:0001525);signal transduction(GO:0007165);intracellular signal transduction(GO:0035556);MAPK cascade(GO:0000165);activation of MAPK activity(GO:0000187);epidermal growth factor receptor signaling pathway(GO:0007173);regulation of epidermal growth factor-activated receptor activity(GO:0007176);Ras protein signal transduction(GO:0007265);axon guidance(GO:0007411);heart development(GO…	intracellular(GO:0005622);mitochondrial matrix(GO:0005759);cytosol(GO:0005829);plasma membrane(GO:0005886);Shc-EGFR complex(GO:0070435)	Cellular	Fc epsilon receptor (FCERI) signaling;Signaling by FGFR1;DAP12 signaling;Tie2 Signaling;IRS-mediated signalling;Signaling by PDGF;Signaling by Type 1 Insulin-like Growth Factor 1 Receptor (IGF1R);Integrin alphaIIb beta3 signaling;SOS-mediated signalling;Interleukin receptor SHC signaling;Constitutive Signaling by Ligand-Responsive EGFR Cancer Variants;ARMS-mediated activation;Signaling by ERBB4;A…	CCKR signaling map->p52 SHC1;;Angiogenesis->SH2 homology domain containing transforming protein;;CCKR signaling map->p66 SHC1;;EGF receptor signaling pathway->Src homology 2 domain-containing transforming protein 1;;Integrin signalling pathway->SH2 homology domain containing transforming protein;;FGF signaling pathway->Src homology 2 domain-containing transforming protein 1;;CCKR signaling map->p…	154965992	154968874	1
HUMAN|HGNC=16939|UniProtKB=O95391	SLU7	Pre-mRNA-splicing factor SLU7;SLU7;ortholog	PRE-MRNA-SPLICING FACTOR SLU7 (PTHR12942:SF3)	mRNA splicing factor(PC00148)	intracellular(GO:0005622);nucleus(GO:0005634);ribonucleoprotein complex(GO:0030529)	catalytic activity(GO:0003824)	RNA splicing, via transesterification reactions(GO:0000375);cellular process(GO:0009987);nitrogen compound metabolic process(GO:0006807)	second spliceosomal transesterification activity(GO:0000386);protein binding(GO:0005515);zinc ion binding(GO:0008270);pre-mRNA 3'-splice site binding(GO:0030628)	RNA splicing, via transesterification reactions(GO:0000375);alternative mRNA splicing, via spliceosome(GO:0000380);mRNA 3'-splice site recognition(GO:0000389);mRNA splicing, via spliceosome(GO:0000398);termination of RNA polymerase II transcription(GO:0006369);RNA export from nucleus(GO:0006405);mRNA export from nucleus(GO:0006406);intracellular protein transport(GO:0006886);mRNA 3'-end processin…	nucleus(GO:0005634);nucleoplasm(GO:0005654);spliceosomal complex(GO:0005681);cytoplasm(GO:0005737);cytosol(GO:0005829);membrane(GO:0016020);nuclear speck(GO:0016607);small nuclear ribonucleoprotein complex(GO:0030532);intracellular membrane-bounded organelle(GO:0043231);catalytic step 2 spliceosome(GO:0071013)	Cellular	Processing of Capped Intron-Containing Pre-mRNA;RNA Polymerase II Transcription;Transport of Mature mRNA derived from an Intron-Containing Transcript;mRNA 3'-end processing;RNA Polymerase II Transcription Termination;mRNA Splicing - Major Pathway;mRNA Splicing;Transport of Mature Transcript to Cytoplasm;Cleavage of Growing Transcript in the Termination Region ;Gene Expression		160414338	160421711	5
HUMAN|HGNC=11183|UniProtKB=P18583	SON	Protein SON;SON;ortholog	PROTEIN SON (PTHR23106:SF21)					RNA binding(GO:0003723);nucleic acid binding(GO:0003676);DNA binding(GO:0003677);protein binding(GO:0005515);RS domain binding(GO:0050733)	regulation of RNA splicing(GO:0043484);regulation of cell cycle(GO:0051726);microtubule cytoskeleton organization(GO:0000226);mitotic cytokinesis(GO:0000281);mRNA processing(GO:0006397);RNA splicing(GO:0008380);negative regulation of apoptotic process(GO:0043066);regulation of mRNA splicing, via spliceosome(GO:0048024)	nuclear speck(GO:0016607)	Cellular			33552248	33570198	21
HUMAN|HGNC=26333|UniProtKB=Q8NEF9	SRFBP1	Serum response factor-binding protein 1;SRFBP1;ortholog	SERUM RESPONSE FACTOR-BINDING PROTEIN 1 (PTHR23325:SF2)		intracellular(GO:0005622);nucleus(GO:0005634);ribonucleoprotein complex(GO:0030529)		cellular component biogenesis(GO:0044085);cellular process(GO:0009987);nitrogen compound metabolic process(GO:0006807);rRNA metabolic process(GO:0016072)	RNA binding(GO:0003723)	transcription, DNA-templated(GO:0006351);regulation of transcription, DNA-templated(GO:0006355);maturation of SSU-rRNA(GO:0030490)	nucleus(GO:0005634);90S preribosome(GO:0030686);perinuclear region of cytoplasm(GO:0048471)	Cellular			121961961	122028619	5
HUMAN|HGNC=11386|UniProtKB=Q13586	STIM1	Stromal interaction molecule 1;STIM1;ortholog	STROMAL INTERACTION MOLECULE 1 (PTHR15136:SF16)					calcium channel regulator activity(GO:0005246);store-operated calcium channel activity(GO:0015279);protease binding(GO:0002020);calcium ion binding(GO:0005509);protein binding(GO:0005515);identical protein binding(GO:0042802);microtubule plus-end binding(GO:0051010)	store-operated calcium entry(GO:0002115);myotube differentiation(GO:0014902);activation of store-operated calcium channel activity(GO:0032237);calcium ion transmembrane transport(GO:0070588);regulation of store-operated calcium entry(GO:2001256);detection of calcium ion(GO:0005513);cellular calcium ion homeostasis(GO:0006874);regulation of calcium ion transport(GO:0051924);enamel mineralization(G…	endoplasmic reticulum(GO:0005783);plasma membrane(GO:0005886);integral component of endoplasmic reticulum membrane(GO:0030176);growth cone(GO:0030426);protein complex(GO:0043234);endoplasmic reticulum membrane(GO:0005789);microtubule(GO:0005874);integral component of plasma membrane(GO:0005887);cortical endoplasmic reticulum(GO:0032541);sarcoplasmic reticulum membrane(GO:0033017)	Cellular	Immune System;Elevation of cytosolic Ca2+ levels;Cardiac conduction;Platelet homeostasis;Ion homeostasis;Platelet calcium homeostasis;Hemostasis;Signaling by the B Cell Receptor (BCR);Antigen activates B Cell Receptor (BCR) leading to generation of second messengers;Adaptive Immune System;Muscle contraction		3867103	4093210	11
HUMAN|HGNC=25382|UniProtKB=Q9H061	TMEM126A	Transmembrane protein 126A;TMEM126A;ortholog	TRANSMEMBRANE PROTEIN 126A (PTHR16296:SF5)					molecular_function(GO:0003674)	optic nerve development(GO:0021554)	mitochondrion(GO:0005739);mitochondrial inner membrane(GO:0005743);integral component of membrane(GO:0016021)	Cellular			85647967	85656543	11
HUMAN|HGNC=11998|UniProtKB=P04637	TP53	Cellular tumor antigen p53;TP53;ortholog	CELLULAR TUMOR ANTIGEN P53 (PTHR11447:SF27)	transcription factor(PC00218)	chromosome(GO:0005694);cytosol(GO:0005829);mitochondrion(GO:0005739);nucleoplasm(GO:0005654);protein complex(GO:0043234)	chromatin binding(GO:0003682);damaged DNA binding(GO:0003684);double-stranded DNA binding(GO:0003690);protein binding(GO:0005515);sequence-specific DNA binding transcription factor activity(GO:0003700)	apoptotic process(GO:0006915);biosynthetic process(GO:0009058);cellular protein modification process(GO:0006464);chromatin organization(GO:0006325);intracellular signal transduction(GO:0035556);nitrogen compound metabolic process(GO:0006807);regulation of cell cycle(GO:0051726);regulation of transcription from RNA polymerase II promoter(GO:0006357);response to abiotic stimulus(GO:0009628);respons…	transcription factor activity, sequence-specific DNA binding(GO:0003700);protein binding(GO:0005515);transcription regulatory region DNA binding(GO:0044212);metal ion binding(GO:0046872);RNA polymerase II regulatory region sequence-specific DNA binding(GO:0000977);RNA polymerase II transcription factor activity, sequence-specific DNA binding(GO:0000981);core promoter sequence-specific DNA binding…	negative regulation of transcription from RNA polymerase II promoter(GO:0000122);transcription, DNA-templated(GO:0006351);regulation of transcription, DNA-templated(GO:0006355);apoptotic process(GO:0006915);cell cycle(GO:0007049);cellular protein localization(GO:0034613);negative regulation of apoptotic process(GO:0043066);positive regulation of transcription from RNA polymerase II promoter(GO:00…	nucleus(GO:0005634);nucleoplasm(GO:0005654);cytoplasm(GO:0005737);integral component of membrane(GO:0016021);nuclear chromatin(GO:0000790);replication fork(GO:0005657);nucleolus(GO:0005730);mitochondrion(GO:0005739);mitochondrial matrix(GO:0005759);endoplasmic reticulum(GO:0005783);cytosol(GO:0005829);nuclear matrix(GO:0016363);PML body(GO:0016605);protein complex(GO:0043234);transcription factor…	Cellular	Programmed Cell Death;Pre-NOTCH Transcription and Translation;Cellular Senescence;Regulation of TP53 Expression and Degradation;TP53 Regulates Transcription of Genes Involved in G2 Cell Cycle Arrest;DNA Repair;DNA Double-Strand Break Repair;TP53 Regulates Transcription of Death Receptors and Ligands;Formation of Senescence-Associated Heterochromatin Foci (SAHF);Regulation of TP53 Activity;TP53 Re…	p53 pathway by glucose deprivation->Tumor protein p53;;Wnt signaling pathway->Tumor protein p53;;p53 pathway->Tumor protein p53;;p53 pathway->Tumor protein p53;;Apoptosis signaling pathway->Tumor protein p53;;p53 pathway feedback loops 2->Tumor protein p53;;Huntington disease->Tumor protein p53;;P53 pathway feedback loops 1->Tumor protein p53;;;;;;;;;	7675116	7687538	17
HUMAN|HGNC=19963|UniProtKB=Q6EMB2	TTLL5	Tubulin polyglutamylase TTLL5;TTLL5;ortholog	TUBULIN POLYGLUTAMYLASE TTLL5 (PTHR12241:SF126)	ligase(PC00142);microtubule family cytoskeletal protein(PC00157)	intracellular(GO:0005622);microtubule(GO:0005874)	ligase activity(GO:0016874);structural constituent of cytoskeleton(GO:0005200)	protein metabolic process(GO:0019538)	ATP binding(GO:0005524);ligase activity(GO:0016874)	cellular protein modification process(GO:0006464);transcription, DNA-templated(GO:0006351);sperm axoneme assembly(GO:0007288);fertilization(GO:0009566);protein polyglutamylation(GO:0018095);retina development in camera-type eye(GO:0060041)	cytosol(GO:0005829);plasma membrane(GO:0005886);nucleus(GO:0005634);centrosome(GO:0005813);microtubule(GO:0005874);cilium(GO:0005929)	Cellular			75661278	75955078	14
HUMAN|HGNC=13485|UniProtKB=Q9BXU7	USP26	Ubiquitin carboxyl-terminal hydrolase 26;USP26;ortholog	UBIQUITIN CARBOXYL-TERMINAL HYDROLASE 26 (PTHR24006:SF558)					protein binding(GO:0005515);thiol-dependent ubiquitinyl hydrolase activity(GO:0036459)	ubiquitin-dependent protein catabolic process(GO:0006511);protein deubiquitination(GO:0016579)	nucleus(GO:0005634);nucleoplasm(GO:0005654)	Cellular	Ub-specific processing proteases;Post-translational protein modification;Deubiquitination;Metabolism of proteins		133025026	133028272	X
HUMAN|HGNC=28197|UniProtKB=Q9BR84	ZNF559	Zinc finger protein 559;ZNF559;ortholog	ZINC FINGER PROTEIN 559 (PTHR24381:SF227)	KRAB box transcription factor(PC00029)		sequence-specific DNA binding transcription factor activity(GO:0003700)	regulation of transcription from RNA polymerase II promoter(GO:0006357)	nucleic acid binding(GO:0003676);metal ion binding(GO:0046872);DNA binding(GO:0003677);protein binding(GO:0005515)	regulation of transcription, DNA-templated(GO:0006355);transcription, DNA-templated(GO:0006351)	intracellular(GO:0005622);nucleus(GO:0005634)	Cellular	Generic Transcription Pathway;Gene Expression		9324179	9345898	19
HUMAN|HGNC=14639|UniProtKB=Q96J66	ABCC11	ATP-binding cassette sub-family C member 11;ABCC11;ortholog	ATP-BINDING CASSETTE SUB-FAMILY C MEMBER 11 (PTHR24223:SF308)	ATP-binding cassette (ABC) transporter(PC00003)		ATPase activity, coupled to transmembrane movement of substances(GO:0042626);transmembrane transporter activity(GO:0022857)	extracellular transport(GO:0006858);immune system process(GO:0002376);response to toxic substance(GO:0009636)	ATP binding(GO:0005524);ATPase activity, coupled to transmembrane movement of substances(GO:0042626);organic anion transmembrane transporter activity(GO:0008514);purine nucleotide transmembrane transporter activity(GO:0015216);ATPase-coupled anion transmembrane transporter activity(GO:0043225)	transmembrane transport(GO:0055085);organic anion transport(GO:0015711);purine nucleotide transport(GO:0015865);ATP hydrolysis coupled anion transmembrane transport(GO:0099133)	integral component of membrane(GO:0016021);vacuolar membrane(GO:0005774);plasma membrane(GO:0005886);integral component of plasma membrane(GO:0005887);cytoplasmic vesicle membrane(GO:0030659);extracellular EXOSOME(GO:0070062)	Extracellular Exosome	Transmembrane transport of small molecules;ABC-family proteins mediated transport		48166911	48235177	16
HUMAN|HGNC=6161|UniProtKB=P18564	ITGB6	Integrin beta-6;ITGB6;ortholog	INTEGRIN BETA-6 (PTHR10082:SF50)	cell adhesion molecule(PC00069);extracellular matrix glycoprotein(PC00100);receptor(PC00197)	extracellular region(GO:0005576)	receptor activity(GO:0004872)	blood coagulation(GO:0007596);cell-matrix adhesion(GO:0007160);signal transduction(GO:0007165)	receptor activity(GO:0004872);virus receptor activity(GO:0001618);integrin binding(GO:0005178);protein binding(GO:0005515)	cell-matrix adhesion(GO:0007160);integrin-mediated signaling pathway(GO:0007229);inflammatory response(GO:0006954);cell adhesion(GO:0007155);extracellular matrix organization(GO:0030198);cell adhesion mediated by integrin(GO:0033627);viral entry into host cell(GO:0046718)	integrin complex(GO:0008305);plasma membrane(GO:0005886);focal adhesion(GO:0005925);external side of plasma membrane(GO:0009897);receptor complex(GO:0043235);extracellular EXOSOME(GO:0070062)	Extracellular Exosome	Extracellular matrix organization;Integrin cell surface interactions;Molecules associated with elastic fibres;ECM proteoglycans;Elastic fibre formation	Integrin signalling pathway->Integrin beta;;	160099671	160200313	2
HUMAN|HGNC=6162|UniProtKB=P26010	ITGB7	Integrin beta-7;ITGB7;ortholog	INTEGRIN BETA-7 (PTHR10082:SF46)	cell adhesion molecule(PC00069);extracellular matrix glycoprotein(PC00100);receptor(PC00197)	extracellular region(GO:0005576)	receptor activity(GO:0004872)	blood coagulation(GO:0007596);cell-matrix adhesion(GO:0007160);signal transduction(GO:0007165)	receptor activity(GO:0004872);virus receptor activity(GO:0001618);protein binding(GO:0005515);metal ion binding(GO:0046872);cell adhesion molecule binding(GO:0050839)	cell-matrix adhesion(GO:0007160);integrin-mediated signaling pathway(GO:0007229);cell-matrix adhesion involved in ameboidal cell migration(GO:0003366);cell adhesion(GO:0007155);extracellular matrix organization(GO:0030198);heterotypic cell-cell adhesion(GO:0034113);substrate adhesion-dependent cell spreading(GO:0034446);receptor clustering(GO:0043113);viral entry into host cell(GO:0046718);regula…	integrin complex(GO:0008305);plasma membrane(GO:0005886);cell surface(GO:0009986);membrane(GO:0016020);integrin alpha4-beta7 complex(GO:0034669);receptor complex(GO:0043235);extracellular EXOSOME(GO:0070062)	Extracellular Exosome	Integrin cell surface interactions;Immune System;Immunoregulatory interactions between a Lymphoid and a non-Lymphoid cell;Adaptive Immune System;Extracellular matrix organization	Integrin signalling pathway->Integrin beta;;Inflammation mediated by chemokine and cytokine signaling pathway->Integrin;;;	53191323	53201300	12
HUMAN|HGNC=10599|UniProtKB=P37088	SCNN1A	Amiloride-sensitive sodium channel subunit alpha;SCNN1A;ortholog	AMILORIDE-SENSITIVE SODIUM CHANNEL SUBUNIT ALPHA (PTHR11690:SF216)	ion channel(PC00133)		ion channel activity(GO:0005216)	cation transport(GO:0006812);regulation of biological process(GO:0050789);sensory perception of pain(GO:0019233);sensory perception of taste(GO:0050909)	sodium channel activity(GO:0005272);ligand-gated sodium channel activity(GO:0015280);protein binding(GO:0005515);WW domain binding(GO:0050699)	sodium ion transmembrane transport(GO:0035725);ion transmembrane transport(GO:0034220);multicellular organismal water homeostasis(GO:0050891);response to stimulus(GO:0050896);sensory perception of taste(GO:0050909);sodium ion homeostasis(GO:0055078)	integral component of membrane(GO:0016021);plasma membrane(GO:0005886);integral component of plasma membrane(GO:0005887);apical plasma membrane(GO:0016324);motile cilium(GO:0031514);sodium channel complex(GO:0034706);ciliary membrane(GO:0060170);extracellular EXOSOME(GO:0070062)	Extracellular Exosome	Stimuli-sensing channels;Ion channel transport;Transmembrane transport of small molecules		6374369	6374803	12
HUMAN|HGNC=10966|UniProtKB=O15244	SLC22A2	Solute carrier family 22 member 2;SLC22A2;ortholog	SOLUTE CARRIER FAMILY 22 MEMBER 2 (PTHR24064:SF403)	carbohydrate transporter(PC00067);cation transporter(PC00068);transfer/carrier protein(PC00219)	integral to membrane(GO:0016021);plasma membrane(GO:0005886)	cation transmembrane transporter activity(GO:0008324)	anion transport(GO:0006820);cellular process(GO:0009987)	transmembrane transporter activity(GO:0022857);acetylcholine transmembrane transporter activity(GO:0005277);neurotransmitter transporter activity(GO:0005326);dopamine transmembrane transporter activity(GO:0005329);norepinephrine transmembrane transporter activity(GO:0005333);secondary active organic cation transmembrane transporter activity(GO:0008513);organic anion transmembrane transporter acti…	transmembrane transport(GO:0055085);neurotransmitter transport(GO:0006836);drug transmembrane transport(GO:0006855);neurotransmitter secretion(GO:0007269);body fluid secretion(GO:0007589);organic cation transport(GO:0015695);quaternary ammonium group transport(GO:0015697);organic anion transport(GO:0015711);dopamine transport(GO:0015872);norepinephrine transport(GO:0015874);neurotransmitter biosy…	integral component of membrane(GO:0016021);plasma membrane(GO:0005886);integral component of plasma membrane(GO:0005887);membrane(GO:0016020);extracellular EXOSOME(GO:0070062);presynapse(GO:0098793)	Extracellular Exosome	Abacavir transport and metabolism;Organic cation transport;Neurotransmitter Clearance In The Synaptic Cleft;Norepinephrine Neurotransmitter Release Cycle;Neuronal System;Organic cation/anion/zwitterion transport;Transport of glucose and other sugars, bile salts and organic acids, metal ions and amine compounds;Metabolism;Abacavir transmembrane transport;SLC-mediated transmembrane transport;Neurot…		160244185	160259016	6
HUMAN|HGNC=11448|UniProtKB=Q9P2R7	SUCLA2	Succinyl-CoA ligase [ADP-forming] subunit beta, mitochondrial;SUCLA2;ortholog	SUCCINYL-COA LIGASE [ADP-FORMING] SUBUNIT BETA, MITOCHONDRIAL (PTHR11815:SF6)					catalytic activity(GO:0003824);ATP binding(GO:0005524);metal ion binding(GO:0046872);succinate-CoA ligase (ADP-forming) activity(GO:0004775);protein binding(GO:0005515)	metabolic process(GO:0008152);tricarboxylic acid cycle(GO:0006099);succinyl-CoA metabolic process(GO:0006104);succinate metabolic process(GO:0006105);succinyl-CoA pathway(GO:0006781)	mitochondrion(GO:0005739);mitochondrial matrix(GO:0005759);myelin sheath(GO:0043209);extracellular EXOSOME(GO:0070062)	Extracellular Exosome	The citric acid (TCA) cycle and respiratory electron transport;Pyruvate metabolism and Citric Acid (TCA) cycle;Metabolism;Citric acid cycle (TCA cycle)		47942656	48001273	13
HUMAN|HGNC=452|UniProtKB=Q9NP70	AMBN	Ameloblastin;AMBN;ortholog	AMELOBLASTIN (PTHR14115:SF1)	extracellular matrix protein(PC00102);structural protein(PC00211)	extracellular region(GO:0005576)	structural molecule activity(GO:0005198)		structural constituent of tooth enamel(GO:0030345);protein binding(GO:0005515);growth factor activity(GO:0008083)	odontogenesis of dentin-containing tooth(GO:0042475);cell adhesion(GO:0007155);cell proliferation(GO:0008283);biomineral tissue development(GO:0031214)	proteinaceous extracellular matrix(GO:0005578)	Extracellular Matrix			70592256	70607285	4
HUMAN|HGNC=14870|UniProtKB=Q9BWW8	APOL6	Apolipoprotein L6;APOL6;ortholog	APOLIPOPROTEIN L6 (PTHR14096:SF47)	apolipoprotein(PC00052);transporter(PC00227)		lipid transporter activity(GO:0005319);transmembrane transporter activity(GO:0022857)	cholesterol metabolic process(GO:0008203)	lipid binding(GO:0008289)	lipid transport(GO:0006869);lipoprotein metabolic process(GO:0042157)	extracellular region(GO:0005576);cytoplasm(GO:0005737)	Extracellular Region			35648395	35668409	22
HUMAN|HGNC=1033|UniProtKB=P23560	BDNF	Brain-derived neurotrophic factor;BDNF;ortholog	BRAIN-DERIVED NEUROTROPHIC FACTOR (PTHR11589:SF15)	neurotrophic factor(PC00163)	cytoplasm(GO:0005737);cytoplasmic membrane-bounded vesicle(GO:0016023)	growth factor activity(GO:0008083);neurotrophin receptor binding(GO:0005165)	cell differentiation(GO:0030154);cell-cell signaling(GO:0007267);cellular component morphogenesis(GO:0032989);negative regulation of apoptotic process(GO:0043066);nervous system development(GO:0007399);response to stimulus(GO:0050896);single-multicellular organism process(GO:0044707);transmembrane receptor protein tyrosine kinase signaling pathway(GO:0007169)	neurotrophin TRKB receptor binding(GO:0005169);growth factor activity(GO:0008083)	cell-cell signaling(GO:0007267);nervous system development(GO:0007399);axon guidance(GO:0007411);synapse assembly(GO:0007416);negative regulation of myotube differentiation(GO:0010832);brain-derived neurotrophic factor receptor signaling pathway(GO:0031547);positive regulation of brain-derived neurotrophic factor receptor signaling pathway(GO:0031550);negative regulation of neuron apoptotic proce…	extracellular region(GO:0005576);cytoplasm(GO:0005737);mitochondrion(GO:0005739);nuclear speck(GO:0016607);cytoplasmic vesicle(GO:0031410);perinuclear region of cytoplasm(GO:0048471)	Extracellular Region		Huntington disease->Brain-derived neurotrophic factor;;Metabotropic glutamate receptor group II pathway->brain-derived neurotrophic factor;;Huntington disease->Brain-derived neurotrophic factor;;;;	27654893	27659658	11
HUMAN|HGNC=9038|UniProtKB=P39877	PLA2G5	Calcium-dependent phospholipase A2;PLA2G5;ortholog	CALCIUM-DEPENDENT PHOSPHOLIPASE A2 (PTHR11716:SF71)	phospholipase(PC00186)		phospholipase activity(GO:0004620)	phospholipid metabolic process(GO:0006644);signal transduction(GO:0007165)	phospholipase A2 activity(GO:0004623);calcium ion binding(GO:0005509);heparin binding(GO:0008201);calcium-dependent phospholipase A2 activity(GO:0047498)	phospholipid metabolic process(GO:0006644);phosphatidic acid biosynthetic process(GO:0006654);platelet activating factor biosynthetic process(GO:0006663);positive regulation of phospholipase activity(GO:0010518);lipid catabolic process(GO:0016042);leukotriene biosynthetic process(GO:0019370);response to cytokine(GO:0034097);phosphatidylglycerol acyl-chain remodeling(GO:0036148);phosphatidylinosit…	extracellular region(GO:0005576);Golgi apparatus(GO:0005794);plasma membrane(GO:0005886);perinuclear region of cytoplasm(GO:0048471)	Extracellular Region	Acyl chain remodelling of PI;Acyl chain remodelling of PE;Acyl chain remodelling of PC;Phospholipid metabolism;Metabolism of lipids and lipoproteins;Glycerophospholipid biosynthesis;Acyl chain remodelling of PG;Acyl chain remodelling of PS;Metabolism;Synthesis of PA		20070208	20091168	1
HUMAN|HGNC=29426|UniProtKB=Q6UXH8	CCBE1	Collagen and calcium-binding EGF domain-containing protein 1;CCBE1;ortholog	COLLAGEN AND CALCIUM-BINDING EGF DOMAIN-CONTAINING PROTEIN 1 (PTHR24034:SF63)	annexin(PC00050);calmodulin(PC00061);cell adhesion molecule(PC00069);extracellular matrix glycoprotein(PC00100);extracellular matrix structural protein(PC00103);signaling molecule(PC00207)	extracellular matrix(GO:0031012);extracellular region(GO:0005576)	calcium ion binding(GO:0005509);calcium-dependent phospholipid binding(GO:0005544);calmodulin binding(GO:0005516);extracellular matrix structural constituent(GO:0005201);receptor binding(GO:0005102)	mesoderm development(GO:0007498);sensory perception(GO:0007600);signal transduction(GO:0007165);visual perception(GO:0007601)	calcium ion binding(GO:0005509);protease binding(GO:0002020);protein binding(GO:0005515);collagen binding(GO:0005518)	lymphangiogenesis(GO:0001946);sprouting angiogenesis(GO:0002040);respiratory system process(GO:0003016);positive regulation of vascular endothelial growth factor production(GO:0010575);positive regulation of endothelial cell migration(GO:0010595);positive regulation of protein processing(GO:0010954);lung development(GO:0030324);positive regulation of angiogenesis(GO:0045766);venous blood vessel m…	proteinaceous extracellular matrix(GO:0005578);collagen trimer(GO:0005581);extracellular space(GO:0005615)	Extracellular Space			59430940	59480240	18
HUMAN|HGNC=6025|UniProtKB=P10145	CXCL8	Interleukin-8;CXCL8;ortholog	INTERLEUKIN-8 (PTHR10179:SF55)	chemokine(PC00074)	extracellular space(GO:0005615)	chemokine activity(GO:0008009);cytokine receptor binding(GO:0005126)	G-protein coupled receptor signaling pathway(GO:0007186);behavior(GO:0007610);cell proliferation(GO:0008283);cellular component movement(GO:0006928);cytokine-mediated signaling pathway(GO:0019221);immune response(GO:0006955);localization(GO:0051179);locomotion(GO:0040011);regulation of biological process(GO:0050789);response to biotic stimulus(GO:0009607);response to external stimulus(GO:0009605)…	interleukin-8 receptor binding(GO:0005153);chemokine activity(GO:0008009);protein binding(GO:0005515)	defense response(GO:0006952);immune response(GO:0006955);neutrophil chemotaxis(GO:0030593);neutrophil activation(GO:0042119);angiogenesis(GO:0001525);response to molecule of bacterial origin(GO:0002237);movement of cell or subcellular component(GO:0006928);chemotaxis(GO:0006935);inflammatory response(GO:0006954);cell cycle arrest(GO:0007050);signal transduction(GO:0007165);G-protein coupled recep…	extracellular space(GO:0005615);extracellular region(GO:0005576);intracellular(GO:0005622)	Extracellular Space	ATF4 activates genes;Signaling by GPCR;Chemokine receptors bind chemokines;G alpha (i) signalling events;Metabolism of proteins;PERK regulates gene expression;Cellular Senescence;Unfolded Protein Response (UPR);GPCR ligand binding;Cellular responses to stress;Signal Transduction;GPCR downstream signaling;Peptide ligand-binding receptors;Senescence-Associated Secretory Phenotype (SASP);Class A/1 (…	Interleukin signaling pathway->Interleukin;;CCKR signaling map->IL8;;CCKR signaling map->IL8;;Inflammation mediated by chemokine and cytokine signaling pathway->Chemokine;;CCKR signaling map->IL8;;;;;;	73740541	73743716	4
HUMAN|HGNC=8568|UniProtKB=P09958	FURIN	Furin;FURIN;ortholog	FURIN (PTHR42884:SF6)		extracellular space(GO:0005615)			serine-type endopeptidase activity(GO:0004252);protease binding(GO:0002020);endopeptidase activity(GO:0004175);serine-type endopeptidase inhibitor activity(GO:0004867);protein binding(GO:0005515);peptidase activity(GO:0008233);peptide binding(GO:0042277);metal ion binding(GO:0046872);nerve growth factor binding(GO:0048406)	proteolysis(GO:0006508);signal peptide processing(GO:0006465);transforming growth factor beta receptor signaling pathway(GO:0007179);cell proliferation(GO:0008283);regulation of signal transduction(GO:0009966);negative regulation of endopeptidase activity(GO:0010951);protein processing(GO:0016485);peptide hormone processing(GO:0016486);viral life cycle(GO:0019058);viral protein processing(GO:0019…	Golgi membrane(GO:0000139);extracellular region(GO:0005576);endoplasmic reticulum(GO:0005783);Golgi lumen(GO:0005796);trans-Golgi network(GO:0005802);plasma membrane(GO:0005886);cell surface(GO:0009986);membrane(GO:0016020);integral component of membrane(GO:0016021);trans-Golgi network transport vesicle(GO:0030140);membrane raft(GO:0045121);extracellular EXOSOME(GO:0070062);extracellular space(GO…	Extracellular Space	Post-translational protein modification;Late Phase of HIV Life Cycle;Collagen degradation;Pre-NOTCH Processing in Golgi;HIV Life Cycle;Elastic fibre formation;Pre-NOTCH Expression and Processing;Signaling by PDGF;Disease;Gamma carboxylation, hypusine formation and arylsulfatase activation;Metabolism of lipids and lipoproteins;Signaling by NOTCH;Metabolism of proteins;Degradation of the extracellu…	Alzheimer disease-presenilin pathway->Furin;;Endothelin signaling pathway->Furin;;Alzheimer disease-amyloid secretase pathway->Furin;;;;	90868592	90876284	15
HUMAN|HGNC=6014|UniProtKB=P05112	IL4	Interleukin-4;IL4;ortholog	INTERLEUKIN-4 (PTHR10078:SF35)	interleukin superfamily(PC00128)				interleukin-4 receptor binding(GO:0005136);growth factor activity(GO:0008083);cytokine activity(GO:0005125);protein binding(GO:0005515)	immune response(GO:0006955);microglial cell activation(GO:0001774);innate immune response in mucosa(GO:0002227);positive regulation of defense response to virus by host(GO:0002230);T-helper 1 cell lineage commitment(GO:0002296);negative regulation of acute inflammatory response(GO:0002674);negative regulation of chronic inflammatory response(GO:0002677);chemotaxis(GO:0006935);cellular defense res…	extracellular region(GO:0005576);extracellular space(GO:0005615);external side of plasma membrane(GO:0009897)	Extracellular Space		Interleukin signaling pathway->Interleukin;;	132674051	132682676	5
HUMAN|HGNC=6018|UniProtKB=P05231	IL6	Interleukin-6;IL6;ortholog	INTERLEUKIN-6 (PTHR10078:SF51)	interleukin superfamily(PC00128)				cytokine activity(GO:0005125);interleukin-6 receptor binding(GO:0005138);protein binding(GO:0005515);growth factor activity(GO:0008083)	immune response(GO:0006955);neutrophil apoptotic process(GO:0001781);response to yeast(GO:0001878);hepatic immune response(GO:0002384);neutrophil mediated immunity(GO:0002446);monocyte chemotaxis(GO:0002548);positive regulation of acute inflammatory response(GO:0002675);positive regulation of leukocyte chemotaxis(GO:0002690);negative regulation of protein kinase activity(GO:0006469);acute-phase r…	extracellular region(GO:0005576);extracellular space(GO:0005615);cytoplasm(GO:0005737);interleukin-6 receptor complex(GO:0005896);external side of plasma membrane(GO:0009897)	Extracellular Space	MAPK3 (ERK1) activation;Senescence-Associated Secretory Phenotype (SASP);Interleukin-6 family signaling;RAF-independent MAPK1/3 activation;Signaling by Interleukins;Interleukin-6 signaling;Immune System;Cellular Senescence;MAPK1 (ERK2) activation;MAPK family signaling cascades;MAPK1/MAPK3 signaling;Cellular responses to stress;Cytokine Signaling in Immune system;Signal Transduction	Interleukin signaling pathway->Interleukin;;Inflammation mediated by chemokine and cytokine signaling pathway->Interleukin 2;;;	22727147	22729815	7
HUMAN|HGNC=6481|UniProtKB=P25391	LAMA1	Laminin subunit alpha-1;LAMA1;ortholog	LAMININ SUBUNIT ALPHA-1 (PTHR10574:SF354)	extracellular matrix linker protein(PC00101);receptor(PC00197)	extracellular matrix(GO:0031012);extracellular region(GO:0005576)	receptor activity(GO:0004872)	cell-cell adhesion(GO:0016337);cell-matrix adhesion(GO:0007160);ectoderm development(GO:0007398);nervous system development(GO:0007399);neurological system process(GO:0050877);signal transduction(GO:0007165)	receptor binding(GO:0005102);extracellular matrix structural constituent(GO:0005201);protein binding(GO:0005515)	cell adhesion(GO:0007155);cell surface receptor signaling pathway(GO:0007166);regulation of cell adhesion(GO:0030155);extracellular matrix organization(GO:0030198);regulation of cell migration(GO:0030334);regulation of embryonic development(GO:0045995)	extracellular region(GO:0005576);proteinaceous extracellular matrix(GO:0005578);basement membrane(GO:0005604);laminin-1 complex(GO:0005606);laminin-3 complex(GO:0005608);extracellular space(GO:0005615);extracellular matrix(GO:0031012)	Extracellular Space	Extracellular matrix organization;Developmental Biology;Non-integrin membrane-ECM interactions;Laminin interactions;L1CAM interactions;Axon guidance;ECM proteoglycans	Integrin signalling pathway->Laminin;;	6941744	7117814	18
HUMAN|HGNC=11765|UniProtKB=P01135	TGFA	Protransforming growth factor alpha;TGFA;ortholog	PROTRANSFORMING GROWTH FACTOR ALPHA (PTHR10740:SF21)	cytokine(PC00083);growth factor(PC00112)	extracellular space(GO:0005615);integral to membrane(GO:0016021);plasma membrane(GO:0005886)	growth factor activity(GO:0008083);protein kinase activity(GO:0004672);signal transducer activity(GO:0004871)	MAPK cascade(GO:0000165);cell proliferation(GO:0008283);regulation of catalytic activity(GO:0050790);regulation of phosphate metabolic process(GO:0019220);response to stimulus(GO:0050896);transmembrane receptor protein tyrosine kinase signaling pathway(GO:0007169)	glycoprotein binding(GO:0001948);epidermal growth factor receptor binding(GO:0005154);protein binding(GO:0005515);growth factor activity(GO:0008083)	angiogenesis(GO:0001525);epidermal growth factor receptor signaling pathway(GO:0007173);positive regulation of cell proliferation(GO:0008284);wound healing(GO:0042060);response to drug(GO:0042493);negative regulation of apoptotic process(GO:0043066);positive regulation of peptidyl-tyrosine phosphorylation(GO:0050731);mammary gland alveolus development(GO:0060749);hepatocyte proliferation(GO:00725…	extracellular space(GO:0005615);nucleus(GO:0005634);plasma membrane(GO:0005886);integral component of membrane(GO:0016021);Golgi membrane(GO:0000139);endoplasmic reticulum membrane(GO:0005789);integral component of plasma membrane(GO:0005887);cell surface(GO:0009986);ER to Golgi transport vesicle membrane(GO:0012507);basolateral plasma membrane(GO:0016323);cytoplasmic vesicle(GO:0031410);endoplas…	Extracellular Space	TFAP2 (AP-2) family regulates transcription of growth factors and their receptors;ER to Golgi Anterograde Transport;Asparagine N-linked glycosylation;Membrane Trafficking;Transcriptional regulation by the AP-2 (TFAP2) family of transcription factors;Metabolism of proteins;Cargo concentration in the ER;Post-translational protein modification;Gene Expression;Transport to the Golgi and subsequent mo…	EGF receptor signaling pathway->Epidermal growth factor;;	70450173	70553973	2
HUMAN|HGNC=11795|UniProtKB=P40225	THPO	Thrombopoietin;THPO;ortholog	THROMBOPOIETIN (PTHR10560:SF1)					cytokine activity(GO:0005125);hormone activity(GO:0005179);growth factor activity(GO:0008083)	cell proliferation(GO:0008283);positive regulation of protein phosphorylation(GO:0001934);multicellular organism development(GO:0007275);myeloid cell differentiation(GO:0030099);thrombopoietin-mediated signaling pathway(GO:0038163);positive regulation of megakaryocyte differentiation(GO:0045654);positive regulation of protein kinase B signaling(GO:0051897);positive regulation of ERK1 and ERK2 cas…	extracellular region(GO:0005576);extracellular space(GO:0005615)	Extracellular Space	Hemostasis;Platelet activation, signaling and aggregation;Platelet Aggregation (Plug Formation)		184371935	184376259	3
HUMAN|HGNC=28339|UniProtKB=Q8NEQ6	C1orf64	Uncharacterized protein C1orf64;C1orf64;ortholog	GENE MODEL 694, (NCBI) (PTHR38494:SF2)								NA			16004236	16008807	1
HUMAN|HGNC=26379|UniProtKB=Q8N7B9	EFCAB3	EF-hand calcium-binding domain-containing protein 3;EFCAB3;ortholog	EF-HAND CALCIUM-BINDING DOMAIN-CONTAINING PROTEIN 3 (PTHR23050:SF248)	calmodulin(PC00061)		calcium ion binding(GO:0005509);calmodulin binding(GO:0005516)	calcium-mediated signaling(GO:0019722);cell cycle(GO:0007049);cellular component movement(GO:0006928)	calcium ion binding(GO:0005509)			NA			62380553	62406514	17
HUMAN|HGNC=1180|UniProtKB=Q15777	MPPED2	Metallophosphoesterase MPPED2;MPPED2;ortholog	METALLOPHOSPHOESTERASE MPPED2 (PTHR12905:SF22)	hydrolase(PC00121)				protein binding(GO:0005515);hydrolase activity(GO:0016787);metal ion binding(GO:0046872)	nervous system development(GO:0007399)		NA			30384493	30584203	11
HUMAN|HGNC=26313|UniProtKB=Q499Z3	SLFNL1	Schlafen-like protein 1;SLFNL1;ortholog	SCHLAFEN-LIKE PROTEIN 1 (PTHR12155:SF38)				cell cycle(GO:0007049);cellular defense response(GO:0006968)	ATP binding(GO:0005524)			NA			41015597	41023237	1
HUMAN|HGNC=6364|UniProtKB=P07288	KLK3	Prostate-specific antigen;KLK3;ortholog	PROSTATE-SPECIFIC ANTIGEN (PTHR24256:SF298)	annexin(PC00050);calmodulin(PC00061);peptide hormone(PC00179);protease inhibitor(PC00191);receptor(PC00197);serine protease(PC00203)				serine-type endopeptidase activity(GO:0004252);endopeptidase activity(GO:0004175);protein binding(GO:0005515);serine-type peptidase activity(GO:0008236);hydrolase activity, acting on carbon-nitrogen (but not peptide) bonds, in linear amides(GO:0016811)	proteolysis(GO:0006508);antibacterial peptide production(GO:0002778);negative regulation of angiogenesis(GO:0016525);cellular protein metabolic process(GO:0044267)	extracellular region(GO:0005576);extracellular space(GO:0005615);nucleus(GO:0005634);protein complex(GO:0043234);extracellular EXOSOME(GO:0070062)	Extracellular Space	Metabolism of proteins;Regulation of Insulin-like Growth Factor (IGF) transport and uptake by Insulin-like Growth Factor Binding Proteins (IGFBPs);RHO GTPases activate PKNs;Signal Transduction;Signaling by Rho GTPases;Activated PKN1 stimulates transcription of AR (androgen receptor) regulated genes KLK2 and KLK3;RHO GTPase Effectors		50854949	50858979	19
HUMAN|HGNC=5465|UniProtKB=P08069	IGF1R	Insulin-like growth factor 1 receptor;IGF1R;ortholog	INSULIN-LIKE GROWTH FACTOR 1 RECEPTOR (PTHR24416:SF434)					transmembrane receptor protein tyrosine kinase activity(GO:0004714);insulin-like growth factor binding(GO:0005520);ATP binding(GO:0005524);phosphatidylinositol 3-kinase binding(GO:0043548);insulin receptor substrate binding(GO:0043560);protein tyrosine kinase activity(GO:0004713);insulin-like growth factor-activated receptor activity(GO:0005010);insulin receptor binding(GO:0005158);protein bindin…	transmembrane receptor protein tyrosine kinase signaling pathway(GO:0007169);peptidyl-tyrosine phosphorylation(GO:0018108);protein autophosphorylation(GO:0046777);immune response(GO:0006955);signal transduction(GO:0007165);positive regulation of cell proliferation(GO:0008284);insulin receptor signaling pathway(GO:0008286);phosphatidylinositol 3-kinase signaling(GO:0014065);positive regulation of …	plasma membrane(GO:0005886);membrane(GO:0016020);integral component of membrane(GO:0016021);integral component of plasma membrane(GO:0005887);alphav-beta3 integrin-IGF-1-IGF1R complex(GO:0035867);intracellular membrane-bounded organelle(GO:0043231);receptor complex(GO:0043235)	Cellular	IRS-related events triggered by IGF1R;IGF1R signaling cascade;Signaling by Type 1 Insulin-like Growth Factor 1 Receptor (IGF1R);Signal Transduction;SHC-related events triggered by IGF1R	Insulin/IGF pathway-mitogen activated protein kinase kinase/MAP kinase cascade->Insulin receptor/Insulin like growth factor receptor/insulin related receptor;;Insulin/IGF pathway-mitogen activated protein kinase kinase/MAP kinase cascade->Insulin/Insulin like growth factor;;Insulin/IGF pathway-protein kinase B signaling cascade->Insulin receptor/Insulin like growth factor receptor/insulin related…	98707831	98911398	15
HUMAN|HGNC=10616|UniProtKB=P55774	CCL18	C-C motif chemokine 18;CCL18;ortholog	C-C MOTIF CHEMOKINE 18 (PTHR12015:SF142)	chemokine(PC00074)	extracellular space(GO:0005615)	GTPase activity(GO:0003924);chemokine activity(GO:0008009);cytokine receptor binding(GO:0005126);pyrophosphatase activity(GO:0016462)	G-protein coupled receptor signaling pathway(GO:0007186);MAPK cascade(GO:0000165);catabolic process(GO:0009056);cellular component movement(GO:0006928);cytokine-mediated signaling pathway(GO:0019221);localization(GO:0051179);locomotion(GO:0040011);nitrogen compound metabolic process(GO:0006807);regulation of catalytic activity(GO:0050790);regulation of nucleobase-containing compound metabolic pro…	protein binding(GO:0005515);chemokine activity(GO:0008009);CCR chemokine receptor binding(GO:0048020)	monocyte chemotaxis(GO:0002548);chemotaxis(GO:0006935);inflammatory response(GO:0006954);immune response(GO:0006955);cell communication(GO:0007154);signal transduction(GO:0007165);G-protein coupled receptor signaling pathway(GO:0007186);cell-cell signaling(GO:0007267);response to biotic stimulus(GO:0009607);neutrophil chemotaxis(GO:0030593);positive regulation of GTPase activity(GO:0043547);lymph…	extracellular space(GO:0005615)	Extracellular Space		Inflammation mediated by chemokine and cytokine signaling pathway->Chemokine;;	36064280	36072032	17
HUMAN|HGNC=7051|UniProtKB=O75556	SCGB2A1	Mammaglobin-B;SCGB2A1;ortholog	MAMMAGLOBIN-B (PTHR14037:SF6)					protein heterodimerization activity(GO:0046982)	androgen receptor signaling pathway(GO:0030521)	extracellular space(GO:0005615)	Extracellular Space			62208668	62213939	11
HUMAN|HGNC=115|UniProtKB=P53396	ACLY	ATP-citrate synthase;ACLY;ortholog	ATP-CITRATE SYNTHASE (PTHR23118:SF11)	ligase(PC00142);lyase(PC00144);transferase(PC00220)		ligase activity(GO:0016874);lyase activity(GO:0016829);transferase activity(GO:0016740)	carbohydrate metabolic process(GO:0005975);coenzyme metabolic process(GO:0006732);generation of precursor metabolites and energy(GO:0006091);lipid metabolic process(GO:0006629);tricarboxylic acid cycle(GO:0006099)	ATP citrate synthase activity(GO:0003878);protein binding(GO:0005515);ATP binding(GO:0005524);metal ion binding(GO:0046872);cofactor binding(GO:0048037)	acetyl-CoA biosynthetic process(GO:0006085);citrate metabolic process(GO:0006101);oxaloacetate metabolic process(GO:0006107);fatty acid biosynthetic process(GO:0006633);cholesterol biosynthetic process(GO:0006695);lipid biosynthetic process(GO:0008610);positive regulation of cellular metabolic process(GO:0031325);long-chain fatty-acyl-CoA biosynthetic process(GO:0035338);neutrophil degranulation(…	extracellular region(GO:0005576);nucleoplasm(GO:0005654);cytosol(GO:0005829);plasma membrane(GO:0005886);citrate lyase complex(GO:0009346);membrane(GO:0016020);azurophil granule lumen(GO:0035578);extracellular EXOSOME(GO:0070062);ficolin-1-rich granule lumen(GO:1904813)	Extracellular Exosome	Integration of energy metabolism;Metabolism of lipids and lipoproteins;ChREBP activates metabolic gene expression;Triglyceride Biosynthesis;Fatty acid, triacylglycerol, and ketone body metabolism;Fatty Acyl-CoA Biosynthesis;Metabolism	Pyruvate metabolism->Citrate Lyase;;	41910239	41919022	17
HUMAN|HGNC=6008|UniProtKB=P01589	IL2RA	Interleukin-2 receptor subunit alpha;IL2RA;ortholog	INTERLEUKIN-2 RECEPTOR SUBUNIT ALPHA (PTHR10573:SF1)	type I cytokine receptor(PC00231)		cytokine receptor activity(GO:0004896);protein binding(GO:0005515);signal transducer activity(GO:0004871)	immune response(GO:0006955);regulation of biological process(GO:0050789);response to stress(GO:0006950)	interleukin-2 receptor activity(GO:0004911);Ras guanyl-nucleotide exchange factor activity(GO:0005088);drug binding(GO:0008144);interleukin-2 binding(GO:0019976)	MAPK cascade(GO:0000165);inflammatory response to antigenic stimulus(GO:0002437);regulation of T cell tolerance induction(GO:0002664);apoptotic process(GO:0006915);activation-induced cell death of T cells(GO:0006924);inflammatory response(GO:0006954);immune response(GO:0006955);cell surface receptor signaling pathway(GO:0007166);Notch signaling pathway(GO:0007219);cell proliferation(GO:0008283);i…	integral component of membrane(GO:0016021);intracellular(GO:0005622);plasma membrane(GO:0005886);external side of plasma membrane(GO:0009897)	Cellular	Immune System;MAPK family signaling cascades;Signaling by FGFR4;Signaling by FGFR3;Interleukin receptor SHC signaling;Signalling to p38 via RIT and RIN;DAP12 interactions;Interleukin-3, 5 and GM-CSF signaling;Interleukin-2 signaling;NGF signalling via TRKA from the plasma membrane;Downstream signaling of activated FGFR3;Signaling by FGFR2;Signalling to ERKs;VEGFA-VEGFR2 Pathway;VEGFR2 mediated ce…	Interleukin signaling pathway->Interleukin receptor beta subunit;;	6010689	6062309	10
HUMAN|HGNC=16476|UniProtKB=Q9H0E2	TOLLIP	Toll-interacting protein;TOLLIP;ortholog	TOLL-INTERACTING PROTEIN (PTHR16461:SF6)					signal transducer activity(GO:0004871);interleukin-1, Type I receptor binding(GO:0005150);protein binding(GO:0005515);kinase binding(GO:0019900);ubiquitin conjugating enzyme binding(GO:0031624);ubiquitin protein ligase binding(GO:0031625);SUMO binding(GO:0032183);Toll-like receptor binding(GO:0035325);ubiquitin binding(GO:0043130)	ubiquitin-dependent protein catabolic process(GO:0006511);autophagy(GO:0006914);inflammatory response(GO:0006954);signal transduction(GO:0007165);cell-cell signaling(GO:0007267);phosphorylation(GO:0016310);epithelial cell differentiation(GO:0030855);positive regulation of protein sumoylation(GO:0033235);intracellular signal transduction(GO:0035556);protein localization to endosome(GO:0036010);neu…	extracellular region(GO:0005576);cytoplasm(GO:0005737);cytosol(GO:0005829);nuclear body(GO:0016604);azurophil granule lumen(GO:0035578);specific granule lumen(GO:0035580);interleukin-18 receptor complex(GO:0045092);interleukin-1 receptor complex(GO:0045323);perinuclear region of cytoplasm(GO:0048471);extracellular EXOSOME(GO:0070062)	Extracellular Exosome	Interleukin-1 signaling;Immune System;Cytokine Signaling in Immune system;Signaling by Interleukins	Toll receptor signaling pathway->Toll-interacting protein;;	1275653	1302790	11
HUMAN|HGNC=7155|UniProtKB=P03956	MMP1	Interstitial collagenase;MMP1;ortholog	INTERSTITIAL COLLAGENASE (PTHR10201:SF189)		extracellular matrix(GO:0031012)			endopeptidase activity(GO:0004175);metalloendopeptidase activity(GO:0004222);serine-type endopeptidase activity(GO:0004252);calcium ion binding(GO:0005509);zinc ion binding(GO:0008270)	proteolysis(GO:0006508);viral process(GO:0016032);extracellular matrix disassembly(GO:0022617);collagen catabolic process(GO:0030574);positive regulation of protein oligomerization(GO:0032461);cellular protein metabolic process(GO:0044267);leukocyte migration(GO:0050900)	extracellular region(GO:0005576);proteinaceous extracellular matrix(GO:0005578)	Extracellular Matrix	Collagen degradation;Cell surface interactions at the vascular wall;Hemostasis;Extracellular matrix organization;Degradation of the extracellular matrix;Activation of Matrix Metalloproteinases;Regulation of Insulin-like Growth Factor (IGF) transport and uptake by Insulin-like Growth Factor Binding Proteins (IGFBPs);Basigin interactions;Metabolism of proteins	Alzheimer disease-presenilin pathway->Matrix metalloprotease;;Plasminogen activating cascade->Matrix metalloprotease 1;;Plasminogen activating cascade->pro-Matrix metalloprotease 1;;;;	102789920	102798160	11
HUMAN|HGNC=8005|UniProtKB=O60462	NRP2	Neuropilin-2;NRP2;ortholog	NEUROPILIN-2 (PTHR10127:SF758)	apolipoprotein(PC00052);cell adhesion molecule(PC00069);enzyme modulator(PC00095);extracellular matrix protein(PC00102);membrane-bound signaling molecule(PC00152);metalloprotease(PC00153);oxidase(PC00175);receptor(PC00197);serine protease(PC00203);transporter(PC00227)	extracellular matrix(GO:0031012);extracellular region(GO:0005576)	enzyme regulator activity(GO:0030234);lipid transporter activity(GO:0005319);metallopeptidase activity(GO:0008237);oxidoreductase activity(GO:0016491);receptor activity(GO:0004872);receptor binding(GO:0005102);serine-type peptidase activity(GO:0008236);transmembrane transporter activity(GO:0022857)	angiogenesis(GO:0001525);blood coagulation(GO:0007596);cell surface receptor signaling pathway(GO:0007166);cell-cell adhesion(GO:0016337);ectoderm development(GO:0007398);endocytosis(GO:0006897);heart development(GO:0007507);immune system process(GO:0002376);intracellular protein transport(GO:0006886);mesoderm development(GO:0007498);nervous system development(GO:0007399);proteolysis(GO:0006508);…	vascular endothelial growth factor-activated receptor activity(GO:0005021);semaphorin receptor activity(GO:0017154);metal ion binding(GO:0046872);receptor activity(GO:0004872);heparin binding(GO:0008201);growth factor binding(GO:0019838);cytokine binding(GO:0019955)	angiogenesis(GO:0001525);axon guidance(GO:0007411);heart development(GO:0007507);facial nerve structural organization(GO:0021612);vestibulocochlear nerve structural organization(GO:0021649);gonadotrophin-releasing hormone neuronal migration to the hypothalamus(GO:0021828);ventral trunk neural crest cell migration(GO:0036486);vascular endothelial growth factor signaling pathway(GO:0038084);axon ex…	integral component of membrane(GO:0016021);axon(GO:0030424);semaphorin receptor complex(GO:0002116);extracellular region(GO:0005576);plasma membrane(GO:0005886);membrane(GO:0016020)	Extracellular Space	NrCAM interactions;Axon guidance;Neurophilin interactions with VEGF and VEGFR;Signal Transduction;Developmental Biology;L1CAM interactions;Signaling by VEGF		205683260	205743698	2
HUMAN|HGNC=3695|UniProtKB=Q08830	FGL1	Fibrinogen-like protein 1;FGL1;ortholog	FIBRINOGEN-LIKE PROTEIN 1 (PTHR19143:SF266)	signaling molecule(PC00207)	extracellular region(GO:0005576)	receptor binding(GO:0005102)	cell surface receptor signaling pathway(GO:0007166);cell-cell adhesion(GO:0016337);cell-matrix adhesion(GO:0007160)			fibrinogen complex(GO:0005577);extracellular EXOSOME(GO:0070062)	Extracellular Exosome			17864380	17885779	8
HUMAN|HGNC=11442|UniProtKB=O15400	STX7	Syntaxin-7;STX7;ortholog	SYNTAXIN-7 (PTHR19957:SF157)	SNARE protein(PC00034)	SNARE complex(GO:0031201);cytoplasm(GO:0005737);integral to membrane(GO:0016021)	SNAP receptor activity(GO:0005484)	cellular process(GO:0009987);intracellular protein transport(GO:0006886);organelle organization(GO:0006996);protein localization(GO:0008104);vesicle-mediated transport(GO:0016192)	SNARE binding(GO:0000149);SNAP receptor activity(GO:0005484);protein binding(GO:0005515);chloride channel inhibitor activity(GO:0019869);syntaxin binding(GO:0019905)	positive regulation of T cell mediated cytotoxicity(GO:0001916);intracellular protein transport(GO:0006886);vesicle fusion(GO:0006906);vesicle docking(GO:0048278);organelle localization(GO:0051640);regulation of molecular function(GO:0065009);organelle assembly(GO:0070925);positive regulation of receptor localization to synapse(GO:1902685);regulation of protein localization to plasma membrane(GO:…	immunological synapse(GO:0001772);lysosome(GO:0005764);lysosomal membrane(GO:0005765);endosome(GO:0005768);early endosome(GO:0005769);late endosome(GO:0005770);plasma membrane(GO:0005886);integral component of membrane(GO:0016021);endocytic vesicle(GO:0030139);SNARE complex(GO:0031201);early endosome membrane(GO:0031901);vesicle(GO:0031982);azurophil granule(GO:0042582);perinuclear region of cyto…	Extracellular Exosome		Adrenaline and noradrenaline biosynthesis->N-ethylmaleimide-sensitive factor attachment protein receptor;;Parkinson disease->Syntaxin;;;	132461714	132513062	6
HUMAN|HGNC=24213|UniProtKB=Q8IUL8	CILP2	Cartilage intermediate layer protein 2;CILP2;ortholog	CARTILAGE INTERMEDIATE LAYER PROTEIN 2 (PTHR15031:SF5)					alkaline phosphatase activity(GO:0004035);nucleotide diphosphatase activity(GO:0004551)		proteinaceous extracellular matrix(GO:0005578);extracellular EXOSOME(GO:0070062)	Extracellular Matrix			19538265	19546659	19
HUMAN|HGNC=9273|UniProtKB=O60437	PPL	Periplakin;PPL;ortholog	PERIPLAKIN (PTHR23169:SF16)	intermediate filament binding protein(PC00130)	intracellular(GO:0005622)	intermediate filament binding(GO:0019215);structural constituent of cytoskeleton(GO:0005200)	cellular process(GO:0009987)	structural constituent of cytoskeleton(GO:0005200);protein binding(GO:0005515);cadherin binding(GO:0045296)	cytoskeleton organization(GO:0007010);cornification(GO:0070268)	cytoskeleton(GO:0005856);cornified envelope(GO:0001533);nucleus(GO:0005634);mitochondrion(GO:0005739);cytosol(GO:0005829);desmosome(GO:0030057);extracellular EXOSOME(GO:0070062)	Extracellular Exosome			4882823	4937135	16
HUMAN|HGNC=7882|UniProtKB=Q04721	NOTCH2	Neurogenic locus notch homolog protein 2;NOTCH2;ortholog	NEUROGENIC LOCUS NOTCH HOMOLOG PROTEIN 2 (PTHR24033:SF110)	defense/immunity protein(PC00090);membrane-bound signaling molecule(PC00152);receptor(PC00197)		receptor activity(GO:0004872);receptor binding(GO:0005102)	cellular process(GO:0009987);regulation of transcription from RNA polymerase II promoter(GO:0006357)	calcium ion binding(GO:0005509);receptor activity(GO:0004872);protein binding(GO:0005515);transcription factor activity, ligand-activated RNA polymerase II transcription factor binding(GO:0038049)	cell fate determination(GO:0001709);marginal zone B cell differentiation(GO:0002315);pulmonary valve morphogenesis(GO:0003184);regulation of transcription, DNA-templated(GO:0006355);transcription initiation from RNA polymerase II promoter(GO:0006367);apoptotic process(GO:0006915);cell cycle arrest(GO:0007050);Notch signaling pathway(GO:0007219);multicellular organism development(GO:0007275);nervo…	Golgi membrane(GO:0000139);extracellular region(GO:0005576);nucleus(GO:0005634);nucleoplasm(GO:0005654);endoplasmic reticulum membrane(GO:0005789);plasma membrane(GO:0005886);integral component of plasma membrane(GO:0005887);cell surface(GO:0009986);membrane(GO:0016020);receptor complex(GO:0043235)	Extracellular Region	Pre-NOTCH Processing in the Endoplasmic Reticulum;Pre-NOTCH Processing in Golgi;Signaling by NOTCH;NOTCH2 Activation and Transmission of Signal to the Nucleus;Signaling by NOTCH2;Defective LFNG causes SCDO3;Gene Expression;NOTCH2 intracellular domain regulates transcription;Pre-NOTCH Transcription and Translation;Diseases of glycosylation;Notch-HLH transcription pathway;Diseases associated with O…	Alzheimer disease-presenilin pathway->Notch;;Notch signaling pathway->Notch;;Notch signaling pathway->Notch transmembrane domain fragment;;Alzheimer disease-presenilin pathway->Notch N-terminal fragment;;Alzheimer disease-presenilin pathway->Notch extracellular fragment;;Notch signaling pathway->Serrate and Notch extracellular fragment;;Alzheimer disease-presenilin pathway->Notch C-terminal fragm…	119992782	120054225	1
HUMAN|HGNC=15622|UniProtKB=Q96RL6	SIGLEC11	Sialic acid-binding Ig-like lectin 11;SIGLEC11;ortholog	SIALIC ACID-BINDING IG-LIKE LECTIN 11-RELATED (PTHR12035:SF85)	immunoglobulin receptor superfamily(PC00124);immunoglobulin superfamily cell adhesion molecule(PC00125);membrane-bound signaling molecule(PC00152);myelin protein(PC00161)		receptor activity(GO:0004872);receptor binding(GO:0005102);structural constituent of myelin sheath(GO:0019911)	B cell mediated immunity(GO:0019724);cellular process(GO:0009987);nervous system development(GO:0007399)	carbohydrate binding(GO:0030246)	cell adhesion(GO:0007155)	integral component of membrane(GO:0016021)	Cellular	Immune System;Adaptive Immune System;Immunoregulatory interactions between a Lymphoid and a non-Lymphoid cell		49949300	49958458	19
HUMAN|HGNC=6019|UniProtKB=P08887	IL6R	Interleukin-6 receptor subunit alpha;IL6R;ortholog	INTERLEUKIN-6 RECEPTOR SUBUNIT ALPHA (PTHR23036:SF123)	cytokine(PC00083);defense/immunity protein(PC00090)		cytokine activity(GO:0005125)	mammary gland development(GO:0030879);response to stimulus(GO:0050896)	cytokine receptor activity(GO:0004896);protein binding(GO:0005515);enzyme binding(GO:0019899);interleukin-6 binding(GO:0019981);protein homodimerization activity(GO:0042803);ciliary neurotrophic factor binding(GO:0070119);ciliary neurotrophic factor receptor activity(GO:0004897);interleukin-6 receptor activity(GO:0004915);interleukin-6 receptor binding(GO:0005138)	neutrophil mediated immunity(GO:0002446);positive regulation of leukocyte chemotaxis(GO:0002690);positive regulation of activation of Janus kinase activity(GO:0010536);cytokine-mediated signaling pathway(GO:0019221);negative regulation of interleukin-8 production(GO:0032717);negative regulation of collagen biosynthetic process(GO:0032966);positive regulation of MAPK cascade(GO:0043410);defense re…	extracellular space(GO:0005615);membrane(GO:0016020);integral component of membrane(GO:0016021);extracellular region(GO:0005576);plasma membrane(GO:0005886);interleukin-6 receptor complex(GO:0005896);cell surface(GO:0009986);basolateral plasma membrane(GO:0016323);apical plasma membrane(GO:0016324);ciliary neurotrophic factor receptor complex(GO:0070110)	Extracellular Space	RAF-independent MAPK1/3 activation;Signal Transduction;Immune System;MAPK family signaling cascades;MAPK1/MAPK3 signaling;Interleukin-6 family signaling;MAPK3 (ERK1) activation;Cytokine Signaling in Immune system;MAPK1 (ERK2) activation;Interleukin-6 signaling;Signaling by Interleukins	Interleukin signaling pathway->Interleukin receptor beta subunit;;	154405223	154434583	1
HUMAN|HGNC=10743|UniProtKB=Q02383	SEMG2	Semenogelin-2;SEMG2;ortholog	SEMENOGELIN-2 (PTHR10547:SF9)					protease binding(GO:0002020);protein binding(GO:0005515);metal ion binding(GO:0046872)	antibacterial humoral response(GO:0019731);coagulation(GO:0050817);protein heterooligomerization(GO:0051291);positive regulation of serine-type endopeptidase activity(GO:1900005);negative regulation of flagellated sperm motility(GO:1901318)	extracellular space(GO:0005615);nucleus(GO:0005634);extracellular EXOSOME(GO:0070062)	Extracellular Space			45221300	45224458	20
HUMAN|HGNC=22985|UniProtKB=Q8TAA3	PSMA8	Proteasome subunit alpha type-7-like;PSMA8;ortholog	PROTEASOME SUBUNIT ALPHA TYPE-7-LIKE (PTHR11599:SF79)					endopeptidase activity(GO:0004175);threonine-type endopeptidase activity(GO:0004298)	ubiquitin-dependent protein catabolic process(GO:0006511);proteolysis involved in cellular protein catabolic process(GO:0051603);MAPK cascade(GO:0000165);protein polyubiquitination(GO:0000209);stimulatory C-type lectin receptor signaling pathway(GO:0002223);antigen processing and presentation of exogenous peptide antigen via MHC class I, TAP-dependent(GO:0002479);regulation of cellular amino acid…	nucleus(GO:0005634);cytoplasm(GO:0005737);proteasome core complex, alpha-subunit complex(GO:0019773);cytosol(GO:0005829);extracellular EXOSOME(GO:0070062);spermatoproteasome complex(GO:1990111)	Extracellular Exosome	Cdc20:Phospho-APC/C mediated degradation of Cyclin A;Vpu mediated degradation of CD4;CDK-mediated phosphorylation and removal of Cdc6;Removal of licensing factors from origins;Separation of Sister Chromatids;G2/M Checkpoints;Mitotic Anaphase;TNFR2 non-canonical NF-kB pathway;p53-Independent DNA Damage Response;Post-translational protein modification;SOS-mediated signalling;Host Interactions of HI…	Parkinson disease->20S proteasome;;	26133874	26193355	18
HUMAN|HGNC=28196|UniProtKB=Q9BSE2	TMEM79	Transmembrane protein 79;TMEM79;ortholog	TRANSMEMBRANE PROTEIN 79 (PTHR31004:SF2)					protein binding(GO:0005515);identical protein binding(GO:0042802)	epithelial cell maturation(GO:0002070);hair follicle morphogenesis(GO:0031069);cuticle development(GO:0042335);regulated exocytosis(GO:0045055);positive regulation of epidermis development(GO:0045684);establishment of skin barrier(GO:0061436);cornification(GO:0070268)	lysosomal membrane(GO:0005765);integral component of membrane(GO:0016021);trans-Golgi network membrane(GO:0032588)	Cellular			156282948	156292443	1
HUMAN|HGNC=3049|UniProtKB=Q14126	DSG2	Desmoglein-2;DSG2;ortholog	DESMOGLEIN-2 (PTHR24025:SF20)	cadherin(PC00057);cell junction protein(PC00070)	plasma membrane(GO:0005886)	calcium ion binding(GO:0005509)	cellular process(GO:0009987)	calcium ion binding(GO:0005509);cell adhesion molecule binding(GO:0050839);cell adhesive protein binding involved in bundle of His cell-Purkinje myocyte communication(GO:0086083)	homophilic cell adhesion via plasma membrane adhesion molecules(GO:0007156);desmosome organization(GO:0002934);Purkinje myocyte development(GO:0003165);cell adhesion(GO:0007155);keratinization(GO:0031424);response to progesterone(GO:0032570);maternal process involved in female pregnancy(GO:0060135);cornification(GO:0070268);bundle of His cell-Purkinje myocyte adhesion involved in cell communicati…	plasma membrane(GO:0005886);integral component of membrane(GO:0016021);cornified envelope(GO:0001533);cell-cell junction(GO:0005911);cell surface(GO:0009986);intercalated disc(GO:0014704);apical plasma membrane(GO:0016324);lateral plasma membrane(GO:0016328);desmosome(GO:0030057);extracellular EXOSOME(GO:0070062)	Extracellular Exosome	Programmed Cell Death;Apoptosis;Apoptotic execution phase;Apoptotic cleavage of cell adhesion proteins;Apoptotic cleavage of cellular proteins		31498043	31522608	18
HUMAN|HGNC=6436|UniProtKB=P08727	KRT19	Keratin, type I cytoskeletal 19;KRT19;ortholog	KERATIN, TYPE I CYTOSKELETAL 19 (PTHR23239:SF298)	intermediate filament(PC00129);structural protein(PC00211)	intermediate filament cytoskeleton(GO:0045111);intracellular(GO:0005622)	structural constituent of cytoskeleton(GO:0005200)	cellular component morphogenesis(GO:0032989);cellular process(GO:0009987)	structural molecule activity(GO:0005198);structural constituent of cytoskeleton(GO:0005200);protein binding(GO:0005515);structural constituent of muscle(GO:0008307);protein complex binding(GO:0032403)	Notch signaling pathway(GO:0007219);viral process(GO:0016032);keratinization(GO:0031424);response to estrogen(GO:0043627);sarcomere organization(GO:0045214);cell differentiation involved in embryonic placenta development(GO:0060706);cornification(GO:0070268)	intermediate filament(GO:0005882);cytosol(GO:0005829);plasma membrane(GO:0005886);dystrophin-associated glycoprotein complex(GO:0016010);apicolateral plasma membrane(GO:0016327);Z disc(GO:0030018);sarcolemma(GO:0042383);costamere(GO:0043034);extracellular EXOSOME(GO:0070062);cell periphery(GO:0071944);terminal web(GO:1990357)	Extracellular Exosome			41524519	41525445	17
HUMAN|HGNC=537|UniProtKB=P07355	ANXA2	Annexin A2;ANXA2;ortholog	ANNEXIN A2-RELATED (PTHR10502:SF151)				fatty acid metabolic process(GO:0006631)	phospholipase inhibitor activity(GO:0004859);calcium ion binding(GO:0005509);calcium-dependent phospholipid binding(GO:0005544);cytoskeletal protein binding(GO:0008092);protease binding(GO:0002020);RNA binding(GO:0003723);protein binding(GO:0005515);phosphatidylinositol-4,5-bisphosphate binding(GO:0005546);Rab GTPase binding(GO:0017137);phospholipase A2 inhibitor activity(GO:0019834);S100 protein…	negative regulation of catalytic activity(GO:0043086);angiogenesis(GO:0001525);membrane raft assembly(GO:0001765);positive regulation of receptor recycling(GO:0001921);positive regulation of protein phosphorylation(GO:0001934);membrane budding(GO:0006900);body fluid secretion(GO:0007589);collagen fibril organization(GO:0030199);positive regulation of vesicle fusion(GO:0031340);negative regulation…	ruffle(GO:0001726);extracellular region(GO:0005576);basement membrane(GO:0005604);extracellular space(GO:0005615);nucleus(GO:0005634);lysosomal membrane(GO:0005765);endosome(GO:0005768);early endosome(GO:0005769);lipid particle(GO:0005811);cytosol(GO:0005829);plasma membrane(GO:0005886);cell-cell adherens junction(GO:0005913);cell cortex(GO:0005938);cell surface(GO:0009986);membrane(GO:0016020);b…	Extracellular Space	Smooth Muscle Contraction;Dissolution of Fibrin Clot;Muscle contraction;Hemostasis		60351733	60397338	15
HUMAN|HGNC=5469|UniProtKB=P08833	IGFBP1	Insulin-like growth factor-binding protein 1;IGFBP1;ortholog	INSULIN-LIKE GROWTH FACTOR-BINDING PROTEIN 1 (PTHR11551:SF21)		extracellular space(GO:0005615)	protein binding(GO:0005515)	regulation of biological process(GO:0050789);response to stimulus(GO:0050896);transmembrane receptor protein tyrosine kinase signaling pathway(GO:0007169)	insulin-like growth factor binding(GO:0005520);receptor binding(GO:0005102);insulin-like growth factor I binding(GO:0031994);insulin-like growth factor II binding(GO:0031995)	regulation of cell growth(GO:0001558);signal transduction(GO:0007165);aging(GO:0007568);insulin receptor signaling pathway(GO:0008286);positive regulation of cell growth(GO:0030307);PERK-mediated unfolded protein response(GO:0036499);tissue regeneration(GO:0042246);regulation of insulin-like growth factor receptor signaling pathway(GO:0043567);cellular protein metabolic process(GO:0044267);negati…	extracellular region(GO:0005576);Golgi apparatus(GO:0005794);extracellular space(GO:0005615)	Extracellular Space	Unfolded Protein Response (UPR);ATF4 activates genes;Regulation of Insulin-like Growth Factor (IGF) transport and uptake by Insulin-like Growth Factor Binding Proteins (IGFBPs);Metabolism of proteins;PERK regulates gene expression	PI3 kinase pathway->IGFBP1;;	45888497	45893668	7
HUMAN|HGNC=10718|UniProtKB=P16581	SELE	E-selectin;SELE;ortholog	E-SELECTIN (PTHR19325:SF410)				cell-cell adhesion(GO:0016337);immune system process(GO:0002376);signal transduction(GO:0007165)	transmembrane signaling receptor activity(GO:0004888);protein binding(GO:0005515);sialic acid binding(GO:0033691);phospholipase binding(GO:0043274);oligosaccharide binding(GO:0070492)	cell adhesion(GO:0007155);positive regulation of receptor internalization(GO:0002092);leukocyte migration involved in inflammatory response(GO:0002523);inflammatory response(GO:0006954);heterophilic cell-cell adhesion via plasma membrane cell adhesion molecules(GO:0007157);leukocyte cell-cell adhesion(GO:0007159);activation of phospholipase C activity(GO:0007202);calcium-mediated signaling(GO:001…	integral component of membrane(GO:0016021);extracellular space(GO:0005615);plasma membrane(GO:0005886);caveola(GO:0005901);clathrin-coated pit(GO:0005905);cortical cytoskeleton(GO:0030863);membrane raft(GO:0045121);perinuclear region of cytoplasm(GO:0048471)	Extracellular Space	Cell surface interactions at the vascular wall;Hemostasis		169725729	169733660	1
HUMAN|HGNC=10496|UniProtKB=P06703	S100A6	Protein S100-A6;S100A6;ortholog	PROTEIN S100-A6 (PTHR11639:SF91)	calmodulin(PC00061);signaling molecule(PC00207)		calcium ion binding(GO:0005509);calmodulin binding(GO:0005516);receptor binding(GO:0005102)	DNA replication(GO:0006260);cell cycle(GO:0007049);macrophage activation(GO:0042116)	calcium ion binding(GO:0005509);protein binding(GO:0005515);tropomyosin binding(GO:0005523);zinc ion binding(GO:0008270);ion transmembrane transporter activity(GO:0015075);protein homodimerization activity(GO:0042803);S100 protein binding(GO:0044548);calcium-dependent protein binding(GO:0048306)	signal transduction(GO:0007165);axonogenesis(GO:0007409);ion transmembrane transport(GO:0034220);positive regulation of fibroblast proliferation(GO:0048146)	cytosol(GO:0005829);ruffle(GO:0001726);nucleus(GO:0005634);nuclear envelope(GO:0005635);cytoplasm(GO:0005737);extrinsic component of cytoplasmic side of plasma membrane(GO:0031234);perinuclear region of cytoplasm(GO:0048471);extracellular EXOSOME(GO:0070062)	Extracellular Exosome			153534599	153536244	1
HUMAN|HGNC=14882|UniProtKB=Q9NQ79	CRTAC1	Cartilage acidic protein 1;CRTAC1;ortholog	CARTILAGE ACIDIC PROTEIN 1 (PTHR16026:SF5)	annexin(PC00050);calmodulin(PC00061)		calcium ion binding(GO:0005509);calcium-dependent phospholipid binding(GO:0005544);calmodulin binding(GO:0005516)		calcium ion binding(GO:0005509);protein binding(GO:0005515)	axonal fasciculation(GO:0007413);olfactory bulb development(GO:0021772);negative regulation of receptor binding(GO:1900121)	proteinaceous extracellular matrix(GO:0005578);growth cone(GO:0030426);extracellular EXOSOME(GO:0070062)	Extracellular Matrix			97878397	98030828	10
HUMAN|HGNC=10489|UniProtKB=P80511	S100A12	Protein S100-A12;S100A12;ortholog	PROTEIN S100-A12 (PTHR11639:SF104)	calmodulin(PC00061);signaling molecule(PC00207)		calcium ion binding(GO:0005509);calmodulin binding(GO:0005516);receptor binding(GO:0005102)	DNA replication(GO:0006260);cell cycle(GO:0007049);response to stimulus(GO:0050896)	copper ion binding(GO:0005507);calcium ion binding(GO:0005509);protein binding(GO:0005515);zinc ion binding(GO:0008270);RAGE receptor binding(GO:0050786)	monocyte chemotaxis(GO:0002548);xenobiotic metabolic process(GO:0006805);inflammatory response(GO:0006954);neutrophil chemotaxis(GO:0030593);killing of cells of other organism(GO:0031640);defense response to bacterium(GO:0042742);positive regulation of I-kappaB kinase/NF-kappaB signaling(GO:0043123);neutrophil degranulation(GO:0043312);positive regulation of MAP kinase activity(GO:0043406);innate…	extracellular region(GO:0005576);nucleus(GO:0005634);cytoplasm(GO:0005737);cytosol(GO:0005829);cytoskeleton(GO:0005856);plasma membrane(GO:0005886);secretory granule lumen(GO:0034774)	Extracellular Region	Toll Like Receptor 7/8 (TLR7/8) Cascade;Toll Like Receptor 3 (TLR3) Cascade;Innate Immune System;TRIF-mediated TLR3/TLR4 signaling ;TAK1 activates NFkB by phosphorylation and activation of IKKs complex;TRAF6 mediated induction of NFkB and MAP kinases upon TLR7/8 or 9 activation;Cytosolic sensors of pathogen-associated DNA ;Toll Like Receptor 10 (TLR10) Cascade;Advanced glycosylation endproduct re…		153373706	153375649	1
HUMAN|HGNC=10614|UniProtKB=O15467	CCL16	C-C motif chemokine 16;CCL16;ortholog	C-C MOTIF CHEMOKINE 16 (PTHR12015:SF134)	chemokine(PC00074)	extracellular space(GO:0005615)	GTPase activity(GO:0003924);chemokine activity(GO:0008009);cytokine receptor binding(GO:0005126);pyrophosphatase activity(GO:0016462)	G-protein coupled receptor signaling pathway(GO:0007186);MAPK cascade(GO:0000165);catabolic process(GO:0009056);cellular component movement(GO:0006928);cytokine-mediated signaling pathway(GO:0019221);localization(GO:0051179);locomotion(GO:0040011);nitrogen compound metabolic process(GO:0006807);regulation of catalytic activity(GO:0050790);regulation of nucleobase-containing compound metabolic pro…	chemokine activity(GO:0008009);chemoattractant activity(GO:0042056);CCR chemokine receptor binding(GO:0048020)	immune response(GO:0006955);cell chemotaxis(GO:0060326);monocyte chemotaxis(GO:0002548);chemotaxis(GO:0006935);inflammatory response(GO:0006954);cell communication(GO:0007154);G-protein coupled receptor signaling pathway(GO:0007186);cell-cell signaling(GO:0007267);neutrophil chemotaxis(GO:0030593);positive regulation of GTPase activity(GO:0043547);lymphocyte chemotaxis(GO:0048247);positive chemot…	extracellular space(GO:0005615);extracellular region(GO:0005576)	Extracellular Space	Peptide ligand-binding receptors;Class A/1 (Rhodopsin-like receptors);GPCR ligand binding;GPCR downstream signaling;Signaling by GPCR;Signal Transduction;G alpha (i) signalling events;Chemokine receptors bind chemokines		35976568	35981496	17
HUMAN|HGNC=26591|UniProtKB=Q5FWE3	PRRT3	Proline-rich transmembrane protein 3;PRRT3;ortholog	PROLINE-RICH TRANSMEMBRANE PROTEIN 3 (PTHR21712:SF37)	nucleotidyltransferase(PC00174)		nucleotidyltransferase activity(GO:0016779)	vitamin biosynthetic process(GO:0009110)			integral component of membrane(GO:0016021)	Cellular			9945542	9952390	3
HUMAN|HGNC=12665|UniProtKB=P18206	VCL	Vinculin;VCL;ortholog	VINCULIN (PTHR18914:SF39)					structural molecule activity(GO:0005198);actin filament binding(GO:0051015);dystroglycan binding(GO:0002162);actin binding(GO:0003779);protein binding(GO:0005515);beta-catenin binding(GO:0008013);ubiquitin protein ligase binding(GO:0031625);alpha-catenin binding(GO:0045294);cadherin binding(GO:0045296)	cell adhesion(GO:0007155);morphogenesis of an epithelium(GO:0002009);platelet degranulation(GO:0002576);movement of cell or subcellular component(GO:0006928);muscle contraction(GO:0006936);cell-matrix adhesion(GO:0007160);lamellipodium assembly(GO:0030032);negative regulation of cell migration(GO:0030336);adherens junction assembly(GO:0034333);protein localization to cell surface(GO:0034394);apic…	cell(GO:0005623);plasma membrane(GO:0005886);brush border(GO:0005903);zonula adherens(GO:0005915);focal adhesion(GO:0005925);actin cytoskeleton(GO:0015629);membrane raft(GO:0045121);outer dense plaque of desmosome(GO:0090636);inner dense plaque of desmosome(GO:0090637);terminal web(GO:1990357);podosome(GO:0002102);extracellular region(GO:0005576);cytosol(GO:0005829);cytoskeleton(GO:0005856);cell-…	Extracellular Exosome	Signalling to ERKs;FRS-mediated FGFR2 signaling;Platelet degranulation ;Signaling by VEGF;Downstream signaling of activated FGFR1;ARMS-mediated activation;Response to elevated platelet cytosolic Ca2+;IRS-related events triggered by IGF1R;Downstream signal transduction;Signaling by ERBB4;Platelet activation, signaling and aggregation;Prolonged ERK activation events;Signaling by PDGF;FRS-mediated F…	Gonadotropin-releasing hormone receptor pathway->Vinculin;;Integrin signalling pathway->Vinculin;;;	73998114	74120160	10
HUMAN|HGNC=20675|UniProtKB=Q96KN2	CNDP1	Beta-Ala-His dipeptidase;CNDP1;ortholog	BETA-ALA-HIS DIPEPTIDASE (PTHR43270:SF5)	deacetylase(PC00087);metalloprotease(PC00153)		deacetylase activity(GO:0019213);metallopeptidase activity(GO:0008237)	cellular amino acid biosynthetic process(GO:0008652);protein phosphorylation(GO:0006468);proteolysis(GO:0006508)	metallopeptidase activity(GO:0008237);dipeptidase activity(GO:0016805);carboxypeptidase activity(GO:0004180);metal ion binding(GO:0046872)	proteolysis(GO:0006508);regulation of cellular protein metabolic process(GO:0032268)	extracellular region(GO:0005576);cytosol(GO:0005829)	Extracellular Region			74534602	74576735	18
HUMAN|HGNC=12726|UniProtKB=P04275	VWF	von Willebrand factor;VWF;ortholog	VON WILLEBRAND FACTOR (PTHR11339:SF319)	cell adhesion molecule(PC00069);extracellular matrix glycoprotein(PC00100)	extracellular region(GO:0005576)		cellular process(GO:0009987)	glycoprotein binding(GO:0001948);protease binding(GO:0002020);integrin binding(GO:0005178);protein binding(GO:0005515);collagen binding(GO:0005518);immunoglobulin binding(GO:0019865);identical protein binding(GO:0042802);protein homodimerization activity(GO:0042803);protein N-terminus binding(GO:0047485);chaperone binding(GO:0051087)	platelet degranulation(GO:0002576);cell adhesion(GO:0007155);blood coagulation(GO:0007596);blood coagulation, intrinsic pathway(GO:0007597);hemostasis(GO:0007599);response to wounding(GO:0009611);platelet activation(GO:0030168);extracellular matrix organization(GO:0030198);cell-substrate adhesion(GO:0031589);protein homooligomerization(GO:0051260)	extracellular region(GO:0005576);proteinaceous extracellular matrix(GO:0005578);endoplasmic reticulum(GO:0005783);extracellular matrix(GO:0031012);platelet alpha granule(GO:0031091);platelet alpha granule lumen(GO:0031093);Weibel-Palade body(GO:0033093);extracellular EXOSOME(GO:0070062)	Extracellular Matrix	Signalling to ERKs;Integrin alphaIIb beta3 signaling;Platelet degranulation ;Downstream signaling of activated FGFR1;Downstream signaling of activated FGFR2;Extracellular matrix organization;Frs2-mediated activation;Platelet activation, signaling and aggregation;Signalling to p38 via RIT and RIN;Signaling by FGFR3;Signaling by FGFR;Interleukin-3, 5 and GM-CSF signaling;RAF/MAP kinase cascade;IGF1…	Inflammation mediated by chemokine and cytokine signaling pathway->ExtraCellular matrix protein;;Blood coagulation->von Willebrand Factor;;;	6095283	6124675	12
HUMAN|HGNC=12003|UniProtKB=O15350	TP73	Tumor protein p73;TP73;ortholog	TUMOR PROTEIN P73 (PTHR11447:SF25)	transcription factor(PC00218)	chromosome(GO:0005694);cytosol(GO:0005829);nucleoplasm(GO:0005654);protein complex(GO:0043234)	chromatin binding(GO:0003682);damaged DNA binding(GO:0003684);double-stranded DNA binding(GO:0003690);protein binding(GO:0005515);protein kinase activity(GO:0004672);sequence-specific DNA binding transcription factor activity(GO:0003700);signal transducer activity(GO:0004871)	JNK cascade(GO:0007254);biosynthetic process(GO:0009058);negative regulation of apoptotic process(GO:0043066);nitrogen compound metabolic process(GO:0006807);regulation of catalytic activity(GO:0050790);regulation of cell cycle(GO:0051726);regulation of phosphate metabolic process(GO:0019220);regulation of transcription from RNA polymerase II promoter(GO:0006357);response to abiotic stimulus(GO:0…	transcription factor activity, sequence-specific DNA binding(GO:0003700);protein binding(GO:0005515);transcription factor binding(GO:0008134);transcription regulatory region DNA binding(GO:0044212);metal ion binding(GO:0046872);RNA polymerase II core promoter proximal region sequence-specific DNA binding(GO:0000978);RNA polymerase II transcription factor activity, sequence-specific DNA binding(GO…	transcription, DNA-templated(GO:0006351);regulation of transcription, DNA-templated(GO:0006355);apoptotic process(GO:0006915);cell cycle arrest(GO:0007050);negative regulation of cell proliferation(GO:0008285);protein tetramerization(GO:0051262);negative regulation of transcription from RNA polymerase II promoter(GO:0000122);activation of MAPK activity(GO:0000187);kidney development(GO:0001822);m…	nucleus(GO:0005634);cytoplasm(GO:0005737);chromatin(GO:0000785);nucleoplasm(GO:0005654);transcription factor complex(GO:0005667);mitochondrion(GO:0005739);Golgi apparatus(GO:0005794);cytosol(GO:0005829);cell junction(GO:0030054);intracellular membrane-bounded organelle(GO:0043231)	Cellular	Programmed Cell Death;Intrinsic Pathway for Apoptosis;Regulation of TP53 Activity;TP53 Regulates Transcription of Cell Death Genes;Gene Expression;Apoptosis;TP53 Regulates Transcription of Caspase Activators and Caspases;Activation of PUMA and translocation to mitochondria;TP53 Regulates Transcription of Death Receptors and Ligands;Transcriptional Regulation by TP53;Activation of BH3-only protein…	Huntington disease->Tumor protein p53;;p53 pathway->Tumor protein p53;;p53 pathway->Tumor protein p53;;P53 pathway feedback loops 1->Tumor protein p53;;p53 pathway by glucose deprivation->Tumor protein p53;;P53 pathway feedback loops 1->Tumor protein p73;;p53 pathway feedback loops 2->Tumor protein p53;;;;;;;;	3690672	3736201	1
HUMAN|HGNC=6528|UniProtKB=P13796	LCP1	Plastin-2;LCP1;ortholog	PLASTIN-2 (PTHR19961:SF40)	non-motor actin binding protein(PC00165)	actin cytoskeleton(GO:0015629);intracellular(GO:0005622)	actin binding(GO:0003779);structural constituent of cytoskeleton(GO:0005200)	cellular component morphogenesis(GO:0032989);cellular process(GO:0009987)	actin binding(GO:0003779);calcium ion binding(GO:0005509);identical protein binding(GO:0042802);actin filament binding(GO:0051015);GTPase binding(GO:0051020)	T cell activation involved in immune response(GO:0002286);protein kinase A signaling(GO:0010737);cell migration(GO:0016477);extracellular matrix disassembly(GO:0022617);animal organ regeneration(GO:0031100);regulation of intracellular protein transport(GO:0033157);actin filament bundle assembly(GO:0051017);actin filament network formation(GO:0051639);actin crosslink formation(GO:0051764);positive…	cytosol(GO:0005829);plasma membrane(GO:0005886);actin cytoskeleton(GO:0015629);ruffle(GO:0001726);phagocytic cup(GO:0001891);podosome(GO:0002102);extracellular space(GO:0005615);cytoplasm(GO:0005737);actin filament(GO:0005884);focal adhesion(GO:0005925);filopodium(GO:0030175);actin filament bundle(GO:0032432);ruffle membrane(GO:0032587);extracellular EXOSOME(GO:0070062);stress fiber(GO:0001725)	Extracellular Space			46158856	46168519	13
HUMAN|HGNC=3218|UniProtKB=Q12805	EFEMP1	EGF-containing fibulin-like extracellular matrix protein 1;EFEMP1;ortholog	EGF-CONTAINING FIBULIN-LIKE EXTRACELLULAR MATRIX PROTEIN 1 (PTHR24044:SF369)			calcium ion binding(GO:0005509)	cellular component movement(GO:0006928)	epidermal growth factor-activated receptor activity(GO:0005006);calcium ion binding(GO:0005509);epidermal growth factor receptor binding(GO:0005154);protein binding(GO:0005515);growth factor activity(GO:0008083)	epidermal growth factor receptor signaling pathway(GO:0007173);regulation of transcription, DNA-templated(GO:0006355);visual perception(GO:0007601);peptidyl-tyrosine phosphorylation(GO:0018108);negative regulation of chondrocyte differentiation(GO:0032331);camera-type eye development(GO:0043010);embryonic eye morphogenesis(GO:0048048);post-embryonic eye morphogenesis(GO:0048050)	extracellular matrix(GO:0031012);extracellular region(GO:0005576);proteinaceous extracellular matrix(GO:0005578);extracellular space(GO:0005615);extracellular EXOSOME(GO:0070062)	Extracellular Space	Extracellular matrix organization;Molecules associated with elastic fibres;Elastic fibre formation		55866907	55923795	2
HUMAN|HGNC=4798|UniProtKB=Q14520	HABP2	Hyaluronan-binding protein 2;HABP2;ortholog	HYALURONAN-BINDING PROTEIN 2 (PTHR24256:SF403)	annexin(PC00050);calmodulin(PC00061);peptide hormone(PC00179);protease inhibitor(PC00191);receptor(PC00197);serine protease(PC00203)				serine-type endopeptidase activity(GO:0004252);calcium ion binding(GO:0005509);glycosaminoglycan binding(GO:0005539)	proteolysis(GO:0006508);cell adhesion(GO:0007155)	extracellular region(GO:0005576);extracellular space(GO:0005615)	Extracellular Space			113553026	113589602	10
HUMAN|HGNC=6526|UniProtKB=P80188	LCN2	Neutrophil gelatinase-associated lipocalin;LCN2;ortholog	NEUTROPHIL GELATINASE-ASSOCIATED LIPOCALIN (PTHR11430:SF101)	isomerase(PC00135);transfer/carrier protein(PC00219)		binding(GO:0005488);isomerase activity(GO:0016853)	cellular process(GO:0009987);fatty acid biosynthetic process(GO:0006633);transport(GO:0006810)	transporter activity(GO:0005215);small molecule binding(GO:0036094);protease binding(GO:0002020);iron ion binding(GO:0005506);protein homodimerization activity(GO:0042803)	transport(GO:0006810);ion transport(GO:0006811);cellular iron ion homeostasis(GO:0006879);response to virus(GO:0009615);response to herbicide(GO:0009635);response to mycotoxin(GO:0010046);positive regulation of gene expression(GO:0010628);siderophore transport(GO:0015891);antimicrobial humoral response(GO:0019730);positive regulation of cell projection organization(GO:0031346);cellular response t…	extracellular region(GO:0005576);extracellular space(GO:0005615);cytosol(GO:0005829);specific granule lumen(GO:0035580);extracellular EXOSOME(GO:0070062)	Extracellular Space	Iron uptake and transport;Transmembrane transport of small molecules		128149453	128153133	9
HUMAN|HGNC=5471|UniProtKB=P18065	IGFBP2	Insulin-like growth factor-binding protein 2;IGFBP2;ortholog	INSULIN-LIKE GROWTH FACTOR-BINDING PROTEIN 2 (PTHR11551:SF24)		extracellular space(GO:0005615)	protein binding(GO:0005515)	regulation of biological process(GO:0050789);response to stimulus(GO:0050896);transmembrane receptor protein tyrosine kinase signaling pathway(GO:0007169)	insulin-like growth factor binding(GO:0005520);receptor binding(GO:0005102);protein binding(GO:0005515);insulin-like growth factor I binding(GO:0031994);insulin-like growth factor II binding(GO:0031995)	response to insulin(GO:0032868);regulation of cell growth(GO:0001558);signal transduction(GO:0007165);female pregnancy(GO:0007565);aging(GO:0007568);response to nutrient(GO:0007584);response to mechanical stimulus(GO:0009612);response to lithium ion(GO:0010226);response to estradiol(GO:0032355);response to retinoic acid(GO:0032526);cellular response to hormone stimulus(GO:0032870);positive regula…	extracellular space(GO:0005615);extracellular region(GO:0005576);apical plasma membrane(GO:0016324);cytoplasmic vesicle(GO:0031410);extracellular EXOSOME(GO:0070062)	Extracellular Space	Regulation of Insulin-like Growth Factor (IGF) transport and uptake by Insulin-like Growth Factor Binding Proteins (IGFBPs);Metabolism of proteins		216660733	216661917	2
HUMAN|HGNC=14687|UniProtKB=Q9Y5Y7	LYVE1	Lymphatic vessel endothelial hyaluronic acid receptor 1;LYVE1;ortholog	LYMPHATIC VESSEL ENDOTHELIAL HYALURONIC ACID RECEPTOR 1 (PTHR10225:SF7)					receptor activity(GO:0004872);transmembrane signaling receptor activity(GO:0004888);protein binding(GO:0005515);hyaluronic acid binding(GO:0005540)	transport(GO:0006810);movement of cell or subcellular component(GO:0006928);cell-matrix adhesion(GO:0007160);signal transduction(GO:0007165);response to wounding(GO:0009611);anatomical structure morphogenesis(GO:0009653);hyaluronan catabolic process(GO:0030214)	integral component of membrane(GO:0016021);plasma membrane(GO:0005886);integral component of plasma membrane(GO:0005887);membrane(GO:0016020);extracellular EXOSOME(GO:0070062)	Extracellular Exosome	Glycosaminoglycan metabolism;Metabolism;Metabolism of carbohydrates;Hyaluronan uptake and degradation;Hyaluronan metabolism		10556966	10568577	11
HUMAN|HGNC=2475|UniProtKB=P01034	CST3	Cystatin-C;CST3;ortholog	CYSTATIN-C (PTHR11413:SF69)	cysteine protease inhibitor(PC00082)		cysteine-type endopeptidase inhibitor activity(GO:0004869);protein binding(GO:0005515)	proteolysis(GO:0006508)	beta-amyloid binding(GO:0001540);protease binding(GO:0002020);endopeptidase inhibitor activity(GO:0004866);cysteine-type endopeptidase inhibitor activity(GO:0004869);protein binding(GO:0005515);identical protein binding(GO:0042802)	eye development(GO:0001654);response to hypoxia(GO:0001666);apoptotic process(GO:0006915);defense response(GO:0006952);brain development(GO:0007420);salivary gland development(GO:0007431);embryo implantation(GO:0007566);positive regulation of cell proliferation(GO:0008284);response to toxic substance(GO:0009636);response to carbohydrate(GO:0009743);negative regulation of peptidase activity(GO:001…	extracellular region(GO:0005576);basement membrane(GO:0005604);extracellular space(GO:0005615);lysosome(GO:0005764);multivesicular body(GO:0005771);endoplasmic reticulum(GO:0005783);axon(GO:0030424);nuclear membrane(GO:0031965);neuronal cell body(GO:0043025);contractile fiber(GO:0043292);perinuclear region of cytoplasm(GO:0048471);extracellular EXOSOME(GO:0070062);tertiary granule lumen(GO:190472…	Extracellular Space	Metabolism of proteins;Amyloid fiber formation		23626706	23638026	20
HUMAN|HGNC=1690|UniProtKB=O43866	CD5L	CD5 antigen-like;CD5L;ortholog	CD5 ANTIGEN-LIKE (PTHR19331:SF370)	oxidase(PC00175);receptor(PC00197);serine protease(PC00203)		oxidoreductase activity(GO:0016491);receptor activity(GO:0004872);serine-type peptidase activity(GO:0008236)	cell-cell adhesion(GO:0016337);extracellular transport(GO:0006858);immune system process(GO:0002376);negative regulation of apoptotic process(GO:0043066);proteolysis(GO:0006508);signal transduction(GO:0007165)	scavenger receptor activity(GO:0005044)	immune system process(GO:0002376);receptor-mediated endocytosis(GO:0006898);apoptotic process(GO:0006915);inflammatory response(GO:0006954);cellular defense response(GO:0006968)	extracellular region(GO:0005576);extracellular space(GO:0005615);cytoplasm(GO:0005737);membrane(GO:0016020);extracellular EXOSOME(GO:0070062);blood microparticle(GO:0072562)	Extracellular Space			157830914	157841798	1
HUMAN|HGNC=2367|UniProtKB=P02741	CRP	C-reactive protein;CRP;ortholog	C-REACTIVE PROTEIN (PTHR19277:SF139)					complement component C1q binding(GO:0001849);calcium ion binding(GO:0005509);protein binding(GO:0005515);low-density lipoprotein particle binding(GO:0030169);choline binding(GO:0033265);low-density lipoprotein particle receptor binding(GO:0050750);virion binding(GO:0046790)	acute-phase response(GO:0006953);inflammatory response(GO:0006954);opsonization(GO:0008228);positive regulation of gene expression(GO:0010628);negative regulation of macrophage derived foam cell differentiation(GO:0010745);negative regulation of lipid storage(GO:0010888);positive regulation of superoxide anion generation(GO:0032930);defense response to Gram-positive bacterium(GO:0050830);negative…	extracellular region(GO:0005576);extracellular space(GO:0005615);extracellular EXOSOME(GO:0070062)	Extracellular Space	Initial triggering of complement;Creation of C4 and C2 activators;Immune System;Classical antibody-mediated complement activation;Innate Immune System;Complement cascade		159712410	159714589	1
HUMAN|HGNC=1248|UniProtKB=P06681	C2	Complement C2;C2;ortholog	COMPLEMENT C2 (PTHR19325:SF439)				blood coagulation(GO:0007596);cell-cell adhesion(GO:0016337);complement activation(GO:0006956);signal transduction(GO:0007165)	serine-type endopeptidase activity(GO:0004252);protein binding(GO:0005515);metal ion binding(GO:0046872)	proteolysis(GO:0006508);complement activation(GO:0006956);complement activation, classical pathway(GO:0006958);response to nutrient(GO:0007584);regulation of complement activation(GO:0030449);innate immune response(GO:0045087);positive regulation of apoptotic cell clearance(GO:2000427)	extracellular region(GO:0005576);extracellular space(GO:0005615);extracellular EXOSOME(GO:0070062)	Extracellular Space	Initial triggering of complement;Complement cascade;Regulation of Complement cascade;Activation of C3 and C5;Innate Immune System;Immune System		31927496	31945672	6
HUMAN|HGNC=8948|UniProtKB=P29622	SERPINA4	Kallistatin;SERPINA4;ortholog	KALLISTATIN (PTHR11461:SF254)	serine protease inhibitor(PC00204)	extracellular space(GO:0005615)	serine-type endopeptidase inhibitor activity(GO:0004867);serine-type peptidase activity(GO:0008236)	regulation of biological process(GO:0050789)	serine-type endopeptidase inhibitor activity(GO:0004867)	platelet degranulation(GO:0002576);negative regulation of endopeptidase activity(GO:0010951)	extracellular region(GO:0005576);extracellular space(GO:0005615);platelet dense granule lumen(GO:0031089);extracellular EXOSOME(GO:0070062)	Extracellular Space	Platelet degranulation ;Response to elevated platelet cytosolic Ca2+;Platelet activation, signaling and aggregation;Hemostasis		94561442	94569870	14
HUMAN|HGNC=3600|UniProtKB=P23142	FBLN1	Fibulin-1;FBLN1;ortholog	FIBULIN-1 (PTHR24044:SF366)			calcium ion binding(GO:0005509)	cell-cell adhesion(GO:0016337);cell-cell signaling(GO:0007267);cellular component movement(GO:0006928);ectoderm development(GO:0007398);immune system process(GO:0002376);signal transduction(GO:0007165)	integrin binding(GO:0005178);calcium ion binding(GO:0005509);protein binding(GO:0005515);protein C-terminus binding(GO:0008022);peptidase activator activity(GO:0016504);fibronectin binding(GO:0001968);extracellular matrix structural constituent(GO:0005201);protein complex binding(GO:0032403);identical protein binding(GO:0042802);fibrinogen binding(GO:0070051)	positive regulation of gene expression(GO:0010628);positive regulation of peptidase activity(GO:0010952);extracellular matrix organization(GO:0030198);positive regulation of fibroblast proliferation(GO:0048146);negative regulation of transformation of host cell by virus(GO:1904188);positive regulation of substrate-dependent cell migration, cell attachment to substrate(GO:1904237);negative regulat…	extracellular region(GO:0005576);proteinaceous extracellular matrix(GO:0005578);basement membrane(GO:0005604);extracellular space(GO:0005615);extracellular EXOSOME(GO:0070062);elastic fiber(GO:0071953);fibrinogen complex(GO:0005577);extracellular matrix(GO:0031012)	Extracellular Space	Elastic fibre formation;Extracellular matrix organization;Molecules associated with elastic fibres		45525675	45525678	22
HUMAN|HGNC=5468|UniProtKB=P35858	IGFALS	Insulin-like growth factor-binding protein complex acid labile subunit;IGFALS;ortholog	INSULIN-LIKE GROWTH FACTOR-BINDING PROTEIN COMPLEX ACID LABILE SUBUNIT (PTHR24365:SF505)	extracellular matrix protein(PC00102);receptor(PC00197)	extracellular region(GO:0005576)	receptor activity(GO:0004872)	cellular process(GO:0009987)	insulin-like growth factor binding(GO:0005520)	cell adhesion(GO:0007155);signal transduction(GO:0007165);cellular protein metabolic process(GO:0044267)	extracellular region(GO:0005576);extracellular space(GO:0005615);nucleoplasm(GO:0005654);insulin-like growth factor ternary complex(GO:0042567);extracellular EXOSOME(GO:0070062)	Extracellular Space	Metabolism of proteins;Regulation of Insulin-like Growth Factor (IGF) transport and uptake by Insulin-like Growth Factor Binding Proteins (IGFBPs)		1791805	1793763	16
HUMAN|HGNC=5464|UniProtKB=P05019	IGF1	Insulin-like growth factor I;IGF1;ortholog	INSULIN-LIKE GROWTH FACTOR I (PTHR11454:SF24)					hormone activity(GO:0005179);growth factor activity(GO:0008083);insulin receptor binding(GO:0005158);insulin-like growth factor receptor binding(GO:0005159);integrin binding(GO:0005178);protein binding(GO:0005515)	regulation of gene expression(GO:0010468);positive regulation of glycoprotein biosynthetic process(GO:0010560);proteoglycan biosynthetic process(GO:0030166);positive regulation of protein secretion(GO:0050714);protein stabilization(GO:0050821);negative regulation of oocyte development(GO:0060283);activation of MAPK activity(GO:0000187);skeletal system development(GO:0001501);cell activation(GO:00…	extracellular space(GO:0005615);extracellular region(GO:0005576);plasma membrane(GO:0005886);insulin-like growth factor binding protein complex(GO:0016942);platelet alpha granule lumen(GO:0031093);alphav-beta3 integrin-IGF-1-IGF1R complex(GO:0035867);insulin-like growth factor ternary complex(GO:0042567);exocytic vesicle(GO:0070382)	Extracellular Space	IGF1R signaling cascade;Hemostasis;Platelet activation, signaling and aggregation;Regulation of Insulin-like Growth Factor (IGF) transport and uptake by Insulin-like Growth Factor Binding Proteins (IGFBPs);Metabolism of proteins;Synthesis, secretion, and deacylation of Ghrelin;SHC-related events triggered by IGF1R;Signaling by Type 1 Insulin-like Growth Factor 1 Receptor (IGF1R);Platelet degranul…	Insulin/IGF pathway-protein kinase B signaling cascade->Insulin/Insulin like growth factor;;Gonadotropin-releasing hormone receptor pathway->IGF-1;;Insulin/IGF pathway-mitogen activated protein kinase kinase/MAP kinase cascade->Insulin/Insulin like growth factor;;;;	102395874	102478651	12
HUMAN|HGNC=29480|UniProtKB=P02750	LRG1	Leucine-rich alpha-2-glycoprotein;LRG1;ortholog	LEUCINE-RICH ALPHA-2-GLYCOPROTEIN (PTHR24367:SF300)	extracellular matrix protein(PC00102);receptor(PC00197)	extracellular region(GO:0005576)	receptor activity(GO:0004872)	cellular process(GO:0009987);sensory perception(GO:0007600);visual perception(GO:0007601)	molecular_function(GO:0003674);transforming growth factor beta receptor binding(GO:0005160)	positive regulation of endothelial cell proliferation(GO:0001938);biological_process(GO:0008150);positive regulation of transforming growth factor beta receptor signaling pathway(GO:0030511);neutrophil degranulation(GO:0043312);positive regulation of angiogenesis(GO:0045766);brown fat cell differentiation(GO:0050873)	extracellular region(GO:0005576);extracellular space(GO:0005615);membrane(GO:0016020);specific granule lumen(GO:0035580);intracellular membrane-bounded organelle(GO:0043231);extracellular EXOSOME(GO:0070062);tertiary granule lumen(GO:1904724);ficolin-1-rich granule lumen(GO:1904813)	Extracellular Space			4536409	4540474	19
HUMAN|HGNC=10618|UniProtKB=P13500	CCL2	C-C motif chemokine 2;CCL2;ortholog	C-C MOTIF CHEMOKINE 2 (PTHR12015:SF112)	chemokine(PC00074)	extracellular space(GO:0005615)	GTPase activity(GO:0003924);chemokine activity(GO:0008009);cytokine receptor binding(GO:0005126);pyrophosphatase activity(GO:0016462)	G-protein coupled receptor signaling pathway(GO:0007186);MAPK cascade(GO:0000165);catabolic process(GO:0009056);cellular component movement(GO:0006928);cytokine-mediated signaling pathway(GO:0019221);localization(GO:0051179);locomotion(GO:0040011);nitrogen compound metabolic process(GO:0006807);regulation of catalytic activity(GO:0050790);regulation of nucleobase-containing compound metabolic pro…	chemokine activity(GO:0008009);protein kinase activity(GO:0004672);receptor binding(GO:0005102);heparin binding(GO:0008201);CCR2 chemokine receptor binding(GO:0031727)	immune response(GO:0006955);cell chemotaxis(GO:0060326);MAPK cascade(GO:0000165);angiogenesis(GO:0001525);response to hypoxia(GO:0001666);positive regulation of leukocyte mediated cytotoxicity(GO:0001912);positive regulation of endothelial cell proliferation(GO:0001938);leukocyte migration involved in inflammatory response(GO:0002523);chronic inflammatory response(GO:0002544);monocyte chemotaxis(…	extracellular region(GO:0005576);extracellular space(GO:0005615);rough endoplasmic reticulum(GO:0005791);endocytic vesicle(GO:0030139);dendrite(GO:0030425);perikaryon(GO:0043204);axon terminus(GO:0043679);C-fiber(GO:0044299);perinuclear region of cytoplasm(GO:0048471)	Extracellular Space	Peptide ligand-binding receptors;ATF4 activates genes;Metabolism of proteins;Signal Transduction;Unfolded Protein Response (UPR);Chemokine receptors bind chemokines;GPCR ligand binding;Class A/1 (Rhodopsin-like receptors);Signaling by GPCR;PERK regulates gene expression	Inflammation mediated by chemokine and cytokine signaling pathway->Chemokine;;	34255285	34257203	17
HUMAN|HGNC=3541|UniProtKB=P13726	F3	Tissue factor;F3;ortholog	TISSUE FACTOR (PTHR20859:SF72)	defense/immunity protein(PC00090);type I cytokine receptor(PC00231);type II cytokine receptor(PC00232)	integral to membrane(GO:0016021);plasma membrane(GO:0005886)	cytokine receptor activity(GO:0004896);protein binding(GO:0005515);signal transducer activity(GO:0004871)	regulation of biological process(GO:0050789);response to stimulus(GO:0050896)	protease binding(GO:0002020);cytokine receptor activity(GO:0004896);protein binding(GO:0005515);phospholipid binding(GO:0005543);serine-type endopeptidase activity(GO:0004252)	positive regulation of endothelial cell proliferation(GO:0001938);activation of plasma proteins involved in acute inflammatory response(GO:0002541);activation of blood coagulation via clotting cascade(GO:0002543);activation of cysteine-type endopeptidase activity involved in apoptotic process(GO:0006919);blood coagulation(GO:0007596);blood coagulation, extrinsic pathway(GO:0007598);positive regul…	extracellular space(GO:0005615);plasma membrane(GO:0005886);cell surface(GO:0009986);integral component of membrane(GO:0016021);extracellular matrix(GO:0031012);intrinsic component of external side of plasma membrane(GO:0031233);extracellular EXOSOME(GO:0070062);serine-type peptidase complex(GO:1905286)	Extracellular Space	Formation of Fibrin Clot (Clotting Cascade);Hemostasis;Extrinsic Pathway of Fibrin Clot Formation	Angiogenesis->Tissue Factor;;Blood coagulation->Tissue Factor;;;	94529225	94541637	1
HUMAN|HGNC=5991|UniProtKB=P01583	IL1A	Interleukin-1 alpha;IL1A;ortholog	INTERLEUKIN-1 ALPHA (PTHR10078:SF67)	interleukin superfamily(PC00128)	extracellular space(GO:0005615)	cytokine receptor binding(GO:0005126)	I-kappaB kinase/NF-kappaB cascade(GO:0007249);JNK cascade(GO:0007254);biosynthetic process(GO:0009058);cytokine-mediated signaling pathway(GO:0019221);nitrogen compound metabolic process(GO:0006807);regulation of nucleobase-containing compound metabolic process(GO:0019219);regulation of sequence-specific DNA binding transcription factor activity(GO:0051090);response to stress(GO:0006950);transcri…	cytokine activity(GO:0005125);interleukin-1 receptor binding(GO:0005149);copper ion binding(GO:0005507);protein binding(GO:0005515)	fever generation(GO:0001660);connective tissue replacement involved in inflammatory response wound healing(GO:0002248);apoptotic process(GO:0006915);inflammatory response(GO:0006954);immune response(GO:0006955);cell proliferation(GO:0008283);negative regulation of cell proliferation(GO:0008285);positive regulation of vascular endothelial growth factor production(GO:0010575);positive regulation of…	extracellular region(GO:0005576);extracellular space(GO:0005615);cytosol(GO:0005829)	Extracellular Space	Interleukin-1 processing;Cellular responses to stress;Cytokine Signaling in Immune system;Cellular Senescence;Senescence-Associated Secretory Phenotype (SASP);Immune System;Signaling by Interleukins;Interleukin-1 signaling	Interleukin signaling pathway->Interleukin receptor beta subunit;;Interleukin signaling pathway->Interleukin;;;	112773915	112784590	2

## Sheet: Antibodies_experim_annotation
EXPERIMENTAL ANNOTATIONS FOR ALL ANTIBODIES TESTED.
#	Gene	Antibody		Exp. replicates	# Replicate Identifications	Plasma treatment	z-score calculated for the expected target protein	Number of proteins with z-scores ≥3	Ranking= how the intended target ranks within other co-enriched proteins	Average LFQ intensity	pIP Quality	Summary of GO CC	Abundance PeptideAtlas (ng/mL)	pIPClassification	WB score (according to https://www.proteinatlas.org/)
1	ABCC11	HPA031981	ABCC11_HPA031981	2	2	HEAT	11.356	21	first	1063655000		Extracellular Exosome	0	CO-TARGET
2	ACLY	HPA028758	ACLY_HPA028758	2	2	HEAT	11.4962	4	first	368675000		Extracellular Exosome	5	CO-TARGET	4:No bands detected
4	AMBN	HPA050143	AMBN_HPA050143	3	3	HEAT	8.19453	2	first	150677000		Extracellular Matrix	0	CO-TARGET	4:No bands detected
9	ARID2	HPA035456	ARID2_HPA035456	2	2	HEAT	5.88067	3	first	22567000		Cellular	0	CO-TARGET	4:No bands detected
12	BLZF1	HPA067113	BLZF1_HPA067113	2	2	HEAT	8.76479	8	second (first intensity)	1557585000		Cellular	0	CO-TARGET	5:Single band differing more than +/-20% from predicted size in kDa and not supported by experimental and/or bioinformatic data
13	C19orf47	HPA041843	C19orf47_HPA041843	3	3	HEAT	8.36849	2	first	2.8024e+06		Cellular	0	CO-TARGET	4:No bands detected
14	C1orf64	HPA026676	C1orf64_HPA026676	3	3	HEAT	8.80486	2	first	9.66337e+07		NA	0	CO-TARGET	5:Single band differing more than +/-20% from predicted size in kDa and not supported by experimental and/or bioinformatic data
15	C2	AF1936_R&D	C2_AF1936_R&D	3	2	NOT HEAT	8.11	9	first	6477900000		Extracellular Space	39000	CO-TARGET
18	CCL16	HPA068091	CCL16_HPA068091	2	2	HEAT	2.86207	6		109386000	LOW ENRICHMENT	Extracellular Space	29	CO-TARGET	4:No bands detected
19	CCL16	HPA042909	CCL16_HPA042909	2	2	HEAT	10.72	11	first	399385000		Extracellular Space	29	CO-TARGET	4:No bands detected
20	CCL16	DY802_R&D	CCL16_DY802_R&D	3	3	NOT HEAT	6.11	4	first	3.14473e+08		Extracellular Space	29	CO-TARGET
21	CCL18	HPA047485	CCL18_HPA047485	2	2	NOT HEAT	7.83866	9	third (highest intensity)	23236500		Extracellular Space	1.9	CO-TARGET
22	CCND3	HPA071369	CCND3_HPA071369	3	3	HEAT	7.8006	3	first	2.70723e+07		Cellular	0	CO-TARGET	2:Band of predicted size in kDa (+/-20%) with additional bands present
23	CD5L	HPA026432	CD5L_HPA026432	3	3	HEAT	3.39	4	fourth	2.07144e+09		Extracellular Space	5900	CO-TARGET	2:Band of predicted size in kDa (+/-20%) with additional bands present
24	CEP162	HPA030173	CEP162_HPA030173	3	3	HEAT	9.22242	10	first	5242200		Cellular	0	CO-TARGET	5:Single band differing more than +/-20% from predicted size in kDa and not supported by experimental and/or bioinformatic data
27	CNDP1	HPA008933	CNDP1_HPA008933	2	2	HEAT	9.62759	7	first	19450000000		Extracellular Region	2000	CO-TARGET	2:Band of predicted size in kDa (+/-20%) with additional bands present
28	CNDP1	mAb3A6	CNDP1_mAb3A6	2	2	HEAT	3.75592	3	third (highest intensity)	7744840000		Extracellular Region	2000	CO-TARGET
30	CRP	DY1707_R&D	CRP_DY1707_R&D	3	3	NOT HEAT	5.6	6	first	4.00193e+09		Extracellular Space	4600	CO-TARGET
31	CRTAC1	HPA008175	CRTAC1_HPA008175	2	2	NOT HEAT	6.12174	4	third (highest intensity)	10816550000		Extracellular Matrix	460	CO-TARGET	1:Single band corresponding to the predicted size in kDa (+/-20%)
33	CST3	DY1196_R&D	CST3_DY1196_R&D	3	3	NOT HEAT	6.19	5	first	2.58003e+09		Extracellular Space	3400	CO-TARGET
35	CXCL8	HPA045822	CXCL8_HPA045822	2	2	NOT HEAT	7.78433	3	first	423130000		Extracellular Space	0	CO-TARGET	4:No bands detected
37	DNMT3B	HPA001595	DNMT3B_HPA001595	2	2	HEAT	11.4565	2	first	42740000		Cellular	0	CO-TARGET	7:Only bands not corresponding to the predicted size
38	DSG2	HPA004896	DSG2_HPA004896	2	2	NOT HEAT	8.23675	2	first	40282000		Extracellular Exosome	150	CO-TARGET	4:No bands detected
42	EFEMP1	HPA062231	EFEMP1_HPA062231	2	2	NOT HEAT	7.00906	4	first	2719250000		Extracellular Space	1900	CO-TARGET	1:Single band corresponding to the predicted size in kDa (+/-20%)
43	EFEMP1	HPA070841	EFEMP1_HPA070841	2	2	NOT HEAT	3.66415	32	nineteenth	1455395000	LOW ENRICHMENT	Extracellular Space	1900	CO-TARGET	4:No bands detected
48	FBLN1	Clone315	FBLN1_Clone315	2	2	HEAT	3.68	22	twelfth	22150000000	LOW ENRICHMENT	Extracellular Space	34000	CO-TARGET
49	FBLN1	HPA001612	FBLN1_HPA001612	2	2	NOT HEAT	3.16392	5	first	2942200000		Extracellular Space	34000	CO-TARGET
50	FBLN1	Clone337	FBLN1_Clone337	2	2	NOT HEAT	7.14864	16	first	6444800000		Extracellular Space	34000	CO-TARGET
52	FGL1	HPA049320	FGL1_HPA049320	2	2	NOT HEAT	8.00184	2	first	13300000000		Extracellular Exosome	3.7	CO-TARGET	4:No bands detected
54	FURIN	HPA005905	FURIN_HPA005905	2	2	NOT HEAT	7.88	49	first	66391000		Extracellular Space	0.15	CO-TARGET	4:No bands detected.
56	HABP2	HPA021074	HABP2_HPA021074	3	3	HEAT	8.30669	3	second (highest intensity)	3.74703e+08		Extracellular Space	3100	CO-TARGET	1:Single band corresponding to the predicted size in kDa (+/-20%)
63	IGF1R	HPA068534	IGF1R_HPA068534	2	2	NOT HEAT	8.00863	3	third (but highest int)	530710000		Cellular	0.14	CO-TARGET
65	IGFALS	HPA040692	IGFALS_HPA040692	2	2	HEAT	6.27298	8	first	3412800000		Extracellular Space	33000	CO-TARGET	1:Single band corresponding to the predicted size in kDa (+/-20%)
67	IGFBP2	HPA045140	IGFBP2_HPA045140	2	2	NOT HEAT	4.01714	13	fifth (highest intensity)	4587800000		Extracellular Space	1100	CO-TARGET	1:Single band corresponding to the predicted size in kDa (+/-20%)
68	IGFBP2	HPA004754	IGFBP2_HPA004754	2	2	HEAT	11.15	9	third (highest intensity)	23100000000		Extracellular Space	1100	CO-TARGET	4:No bands detected
69	IGFBP2	HPA077723	IGFBP2_HPA077723	2	2	NOT HEAT	6.84	13	third (highest intensity)	7663400000		Extracellular Space	1100	CO-TARGET
73	IL6R	HPA047592	IL6R_HPA047592	4	3	NOT HEAT	3.41676	6	fourth	1.79616e+07	LOW ENRICHMENT	Extracellular Space	38	CO-TARGET	1:Single band corresponding to the predicted size in kDa (+/-20%)
75	IL6R	HPA059159	IL6R_HPA059159	2	2	NOT HEAT	4.73863	7	first	24552000		Extracellular Space	38	CO-TARGET	4:No bands detected
84	KLK3	DY1344_R&D	KLK3_DY1344_R&D	2	2	NOT HEAT	8.16	21	first	14843500		Extracellular Space	0	CO-TARGET
88	LCN2	DY1757_R&D	LCN2_DY1757_R&D	3	3	NOT HEAT	6.69	48	first	2.39703e+09		Extracellular Space	880	CO-TARGET
89	LCP1	HPA019493	LCP1_HPA019493	3	3	HEAT	7.97556	2	first	6.05739e+08		Extracellular Space	2300	CO-TARGET	1:Single band corresponding to the predicted size in kDa (+/-20%)
91	LRG1	HPA001888	LRG1_HPA001888	3	3	HEAT	8.37447	2	first	3.50707e+09		Extracellular Space	49000	CO-TARGET
95	MMP1	HPA067590	MMP1_HPA067590	2	2	HEAT	10.9571	13	first	4214000		Extracellular Matrix	1.1	CO-TARGET
102	NRP2	HPA054974	NRP2_HPA054974	2	2	NOT HEAT	8.21103	5	first	4813900000		Extracellular Space	29	CO-TARGET	4:No bands detected
109	PRRT3	HPA035127	PRRT3_HPA035127	3	2	HEAT	3.80111	3	second	9691050	LOW ENRICHMENT	Cellular	0.072	CO-TARGET	2:Band of predicted size in kDa (+/-20%) with additional bands present
115	RGN	HPA029104	RGN_HPA029104	1	1	HEAT	16.5831	56	first	59120000		Cellular	0.15	CO-TARGET	5:Single band differing more than +/-20% from predicted size in kDa and not supported by experimental and/or bioinformatic data.
116	RTN2	HPA034948	RTN2_HPA034948	3	3	HEAT	7.35989	2	first	2.39697e+07		Cellular	0.06	CO-TARGET	4:No bands detected
122	SCNN1A	HPA012673	SCNN1A_HPA012673	2	2	NOT HEAT	6.59088	2	first	225283000		Extracellular Exosome	0	CO-TARGET
123	SELE	HPA025713	SELE_HPA025713	2	2	HEAT	9.8393	3	first	29738000		Extracellular Space	760	CO-TARGET	4:No bands detected
125	SERPINA4	HPA002869	SERPINA4_HPA002869	3	3	HEAT	8.17728	21		4.06983e+09		Extracellular Space	17000	CO-TARGET
129	SIGLEC11	HPA052132	SIGLEC11_HPA052132	2	2	HEAT	10.5172	2	first	18674050		Cellular	0	CO-TARGET	4:No bands detected
131	SLFNL1	HPA029931	SLFNL1_HPA029931	2	2	HEAT	11.5221	4	second	5225000		NA	0	CO-TARGET	4:No bands detected
136	STIM1	HPA011088	STIM1_HPA011088	2	2	HEAT	11.7042	15	first	28536000		Cellular	10	CO-TARGET	4:No bands detected
140	TGFA	HPA042297	TGFA_HPA042297	1	1	HEAT	15.1279	11	second (highest intensity)	33990000		Extracellular Space	0	CO-TARGET	4:No bands detected
141	THPO	HPA030603	THPO_HPA030603	2	2	HEAT	11.5201	15	first	5206200000		Extracellular Space	0	CO-TARGET	4:No bands detected
145	TP53	HPA051244	TP53_HPA051244	2	2	NOT HEAT	7.02142	4	first	124848500		Cellular	0	CO-TARGET	4:No bands detected
153	ZNF559	HPA065485	ZNF559_HPA065485	3	2	HEAT	11.6436	2	first	4276650		Cellular	0	CO-TARGET	1:Single band corresponding to the predicted size in kDa (+/-20%)
5	AMBN	HPA045881	AMBN_HPA045881	3	0	HEAT		0				Extracellular Matrix	0	NO-TARGET	4:No bands detected
7	ANXA2	HPA061798	ANXA2_HPA061798	2	2	NOT HEAT	-0.00348564	0		40397500		Extracellular Space	27	NO-TARGET	4:No bands detected
36	DGKG	HPA036578	DGKG_HPA036578	3	0	HEAT		0				Cellular	0	NO-TARGET
40	EFCAB3	HPA030717	EFCAB3_HPA030717	2	0	HEAT		0				NA	0	NO-TARGET	1:Single band corresponding to the predicted size in kDa (+/-20%)
46	FANCD2	HPA054101	FANCD2_HPA054101	3	0	HEAT		0				Cellular	0	NO-TARGET	1:Single band corresponding to the predicted size in kDa (+/-20%)
55	FURIN	DY1503_R&D	FURIN_DY1503_R&D	2	0	NOT HEAT		0				Extracellular Space	0.15	NO-TARGET
87	LAMA1	HPA032110	LAMA1_HPA032110	3	0	HEAT		0				Extracellular Space	0	NO-TARGET
98	MRPL21	HPA043667	MRPL21_HPA043667	3	0	HEAT		0				Cellular	0	NO-TARGET	7:Only bands not corresponding to the predicted size
106	PDE9A	HPA032065	PDE9A_HPA032065	3	0	HEAT		0				Cellular	0	NO-TARGET	2:Band of predicted size in kDa (+/-20%) with additional bands present
113	REC8	HPA031729	REC8_HPA031729	3	0	HEAT		0				Cellular	0	NO-TARGET	1:Single band corresponding to the predicted size in kDa (+/-20%)
139	SUCLA2	HPA039435	SUCLA2_HPA039435	3	0	HEAT		0				Extracellular Exosome	0.027	NO-TARGET	4:No bands detected
148	TP73	HPA068949	TP73_HPA068949	3	0	HEAT		0				Cellular	0	NO-TARGET	4:No bands detected
149	TTLL5	HPA064359	TTLL5_HPA064359	3	0	HEAT		0				Cellular	0	NO-TARGET	5:Single band differing more than +/-20% from predicted size in kDa and not supported by experimental and/or bioinformatic data
3	ACOX2	HPA064845	ACOX2_HPA064845	3	0	HEAT		1				Cellular	0.57	OFF-TARGET	1:Single band corresponding to the predicted size in kDa (+/-20%)
6	ANXA2	HPA046964	ANXA2_HPA046964	2	2	NOT HEAT	-0.0680726	7		31480500		Extracellular Space	27	OFF-TARGET	4:No bands detected
8	APOL6	HPA000806	APOL6_HPA000806	2	0	HEAT		1				Extracellular Region	0	OFF-TARGET
10	ATF3	HPA001562	ATF3_HPA001562	2	0	NOT HEAT		7				Cellular	0	OFF-TARGET
11	BDNF	HPA056104	BDNF_HPA056104	2	1	NOT HEAT	11.7047	11	first	4018500	LOW ENRICHMENT	Extracellular Region	0	OFF-TARGET	4:No bands detected
17	CCBE1	HPA041374	CCBE1_HPA041374	3	0	HEAT		3				Extracellular Space	0	OFF-TARGET	7:Only bands not corresponding to the predicted size
25	CHPF	HPA035123	CHPF_HPA035123	3	0	HEAT		1				Cellular	0	OFF-TARGET
26	CILP2	HPA041847	CILP2_HPA041847	3	0	HEAT		1				Extracellular Matrix	21	OFF-TARGET
29	COG3	HPA040353	COG3_HPA040353	3	0	HEAT		1				Cellular	0	OFF-TARGET	1:Single band corresponding to the predicted size in kDa (+/-20%)
34	CXCL8	HPA057179	CXCL8_HPA057179	4	4	NOT HEAT	1.61114	1		95007250		Extracellular Space	0	OFF-TARGET	4:No bands detected
39	E2F7	HPA064866	E2F7_HPA064866	1	0	HEAT		10				Cellular	0	OFF-TARGET	5:Single band differing more than +/-20% from predicted size in kDa and not supported by experimental and/or bioinformatic data
41	EFCAB3	HPA023317	EFCAB3_HPA023317	2	0	HEAT		12				NA	0	OFF-TARGET	4:No bands detected
44	EFEMP1	HPA068998	EFEMP1_HPA068998	4	4	NOT HEAT	0.598763	1		297157500		Extracellular Space	1900	OFF-TARGET
45	ETS1	HPA042870	ETS1_HPA042870	3	0	HEAT		7				Cellular	0	OFF-TARGET	7:Only bands not corresponding to the predicted size
47	FANCD2	HPA063742	FANCD2_HPA063742	2	1	HEAT	16.5831	12	first	33461000	LOW ENRICHMENT	Cellular	0	OFF-TARGET	5:Single band differing more than +/-20% from predicted size in kDa and not supported by experimental and/or bioinformatic data
51	FGL1	HPA031457	FGL1_HPA031457	2	2	NOT HEAT	0.532007	3		1080445000		Extracellular Exosome	3.7	OFF-TARGET	4:No bands detected
53	FOXL1	HPA051706	FOXL1_HPA051706	3	0	HEAT		1				Cellular	0	OFF-TARGET	4:No bands detected
57	HERPUD1	HPA041219	HERPUD1_HPA041219	3	0	HEAT		2				Cellular	0	OFF-TARGET
59	HOXA9	HPA046082	HOXA9_HPA046082	2	0	NOT HEAT		2				Cellular	0	OFF-TARGET	4:No bands detected
60	IGF1	HPA072414	IGF1_HPA072414	4	2	NOT HEAT	0.311444	9		15795550		Extracellular Space	460	OFF-TARGET	2:Band of predicted size in kDa (+/-20%) with additional bands present
61	IGF1	HPA052648	IGF1_HPA052648	2	2	NOT HEAT	0.107381	21		8891500		Extracellular Space	460	OFF-TARGET	4:No bands detected
62	IGF1R	HPA045563	IGF1R_HPA045563	4	4	NOT HEAT	0.84436	3		64707000		Cellular	0.14	OFF-TARGET	7:Only bands not corresponding to the predicted size
64	IGF1R	HPA004822	IGF1R_HPA004822	4	0	NOT HEAT		2				Cellular	0.14	OFF-TARGET
66	IGFBP1	HPA050640	IGFBP1_HPA050640	2	0	NOT HEAT		18				Extracellular Space	35	OFF-TARGET	4:No bands detected
70	IL2RA	HPA046738	IL2RA_HPA046738	2	0	HEAT		1				Cellular	0.32	OFF-TARGET	4:No bands detected
72	IL6	HPA060030	IL6_HPA060030	4	0	NOT HEAT		1				Extracellular Space	0	OFF-TARGET	4:No bands detected
74	IL6R	HPA071296	IL6R_HPA071296	2	0	NOT HEAT		3				Extracellular Space	38	OFF-TARGET	3:Single band larger than predicted size in kDa (+20%) but partly supported by experimental and/or bioinformatic data
76	IL6R	HPA034629	IL6R_HPA034629	4	2	NOT HEAT	2.30958	2		12441500	LOW ENRICHMENT	Extracellular Space	38	OFF-TARGET
77	IL6R	HPA001411	IL6R_HPA001411	2	0	NOT HEAT		2				Extracellular Space	38	OFF-TARGET
78	IL6R	HPA068976	IL6R_HPA068976	2	0	NOT HEAT		1				Extracellular Space	38	OFF-TARGET
79	IRF5	HPA046700	IRF5_HPA046700	2	0	HEAT		3				Cellular	0	OFF-TARGET	2:Band of predicted size in kDa (+/-20%) with additional bands present
80	ITGB6	HPA023626	ITGB6_HPA023626	3	0	HEAT		1				Extracellular Exosome	0	OFF-TARGET	4:No bands detected
81	ITGB7	HPA042277	ITGB7_HPA042277	1	1	HEAT	1.473	7		6855800		Extracellular Exosome	0.15	OFF-TARGET	3:Single band larger than predicted size in kDa (+20%) but partly supported by experimental and/or bioinformatic data
82	KANSL2	HPA038498	KANSL2_HPA038498	3	0	HEAT		8				Cellular	0	OFF-TARGET	2:Band of predicted size in kDa (+/-20%) with additional bands present
83	KANSL2	HPA038497	KANSL2_HPA038497	3	0	HEAT		2				Cellular	0	OFF-TARGET	4:No bands detected
85	KRT19	HPA002465	KRT19_HPA002465	2	2	NOT HEAT	1.73682	16		15767500		Extracellular Exosome	400	OFF-TARGET	1:Single band corresponding to the predicted size in kDa (+/-20%)
86	LAMA1	HPA032109	LAMA1_HPA032109	3	0	HEAT		1				Extracellular Space	0	OFF-TARGET
90	LIN28B	HPA061745	LIN28B_HPA061745	3	0	HEAT		1				Cellular	0	OFF-TARGET	4:No bands detected
93	MMP1	HPA031456	MMP1_HPA031456	2	0	HEAT		4				Extracellular Matrix	1.1	OFF-TARGET	1:Single band corresponding to the predicted size in kDa (+/-20%)
94	MMP1	HPA008130	MMP1_HPA008130	2	0	HEAT		3				Extracellular Matrix	1.1	OFF-TARGET	4:No bands detected
96	MMP1	HPA004920	MMP1_HPA004920	4	0	NOT HEAT		38				Extracellular Matrix	1.1	OFF-TARGET
97	MPPED2	HPA062575	MPPED2_HPA062575	2	0	NOT HEAT		3				NA	0	OFF-TARGET	2:Band of predicted size in kDa (+/-20%) with additional bands present
99	MTHFD1L	HPA029040	MTHFD1L_HPA029040	2	0	HEAT		4				Cellular	0	OFF-TARGET	1:Single band corresponding to the predicted size in kDa (+/-20%)
100	MYO3A	HPA051893	MYO3A_HPA051893	2	0	HEAT		2				Cellular	0	OFF-TARGET	4:No bands detected
103	NRP2	HPA002840	NRP2_HPA002840	2	2	NOT HEAT	0.759415	2		516930000		Extracellular Space	29	OFF-TARGET
104	NSL1	HPA045761	NSL1_HPA045761	3	0	HEAT		1				Cellular	0	OFF-TARGET	1:Single band corresponding to the predicted size in kDa (+/-20%)
105	PAXBP1	HPA039984	PAXBP1_HPA039984	3	0	HEAT		4				Cellular	0	OFF-TARGET	4:No bands detected
107	PLA2G5	HPA055080	PLA2G5_HPA055080	2	0	HEAT		6				Extracellular Region	0	OFF-TARGET	4:No bands detected
108	PPL	HPA042550	PPL_HPA042550	3	1	HEAT	0.534413	3		7512300		Extracellular Exosome	0.97	OFF-TARGET
110	PSMA8	HPA049377	PSMA8_HPA049377	3	0	HEAT		2				Extracellular Exosome	0	OFF-TARGET	4:No bands detected
111	RASD2	HPA005839	RASD2_HPA005839	2	0	HEAT		1				Cellular	0	OFF-TARGET	4:No bands detected
114	RGL4	HPA035979	RGL4_HPA035979	3	2	HEAT	0.725035	2		12272950		Cellular	0	OFF-TARGET	1:Single band corresponding to the predicted size in kDa (+/-20%)
118	S100A6	HPA007575	S100A6_HPA007575	1	0	HEAT		61				Extracellular Exosome	8.4	OFF-TARGET	1:Single band corresponding to the predicted size in kDa (+/-20%).
119	S100PBP	HPA053684	S100PBP_HPA053684	1	0	HEAT		6				Cellular	0	OFF-TARGET	1:Single band corresponding to the predicted size in kDa (+/-20%)
121	SCGB2A1	HPA034584	SCGB2A1_HPA034584	2	0	NOT HEAT		5				Extracellular Space	0	OFF-TARGET
124	SEMG2	HPA042835	SEMG2_HPA042835	3	0	HEAT		1				Extracellular Space	2.2	OFF-TARGET	1:Single band corresponding to the predicted size in kDa (+/-20%)
126	SETD2	HPA042451	SETD2_HPA042451	3	0	HEAT		3				Cellular	0	OFF-TARGET
127	SGMS1	HPA045191	SGMS1_HPA045191	3	0	HEAT		2				Cellular	0	OFF-TARGET	4:No bands detected
128	SHC1	HPA001577	SHC1_HPA001577	2	0	HEAT		1				Cellular	0	OFF-TARGET
130	SLC22A2	HPA008549	SLC22A2_HPA008549	2	0	HEAT		3				Extracellular Exosome	0	OFF-TARGET
132	SLU7	HPA058120	SLU7_HPA058120	2	0	HEAT		1				Cellular	0	OFF-TARGET	5:Single band differing more than +/-20% from predicted size in kDa and not supported by experimental and/or bioinformatic data
133	SON	HPA031755	SON_HPA031755	3	0	HEAT		2				Cellular	0	OFF-TARGET	4:No bands detected
134	SRFBP1	HPA042737	SRFBP1_HPA042737	3	0	HEAT		3				Cellular	0	OFF-TARGET	5:Single band differing more than +/-20% from predicted size in kDa and not supported by experimental and/or bioinformatic data
135	SRFBP1	HPA041818	SRFBP1_HPA041818	3	0	HEAT		5				Cellular	0	OFF-TARGET
138	STX7	Ab90616_Sigma	STX7_Ab90616_Sigma	2	0	HEAT		7				Extracellular Exosome	1.9	OFF-TARGET
142	TMEM126A	HPA046648	TMEM126A_HPA046648	3	0	HEAT		1				Cellular	0	OFF-TARGET	3:Single band larger than predicted size in kDa (+20%) but partly supported by experimental and/or bioinformatic data
143	TMEM79	HPA055214	TMEM79_HPA055214	2	0	NOT HEAT		5				Cellular	0	OFF-TARGET	5:Single band differing more than +/-20% from predicted size in kDa and not supported by experimental and/or bioinformatic data
144	TOLLIP	HPA038621	TOLLIP_HPA038621	3	0	HEAT		4				Extracellular Exosome	0.11	OFF-TARGET	5:Single band differing more than +/-20% from predicted size in kDa and not supported by experimental and/or bioinformatic data
146	TP53	HPA063532	TP53_HPA063532	2	0	NOT HEAT		1				Cellular	0	OFF-TARGET	4:No bands detected
147	TP53	HPA072224	TP53_HPA072224	2	0	NOT HEAT		5				Cellular	0	OFF-TARGET
150	USP26	HPA045088	USP26_HPA045088	3	0	HEAT		3				Cellular	0	OFF-TARGET
152	VWF	HPA001815	VWF_HPA001815	1	1	HEAT	0.0174916	5		78060000		Extracellular Matrix	7000	OFF-TARGET
32	CRTAC1	HPA007688	CRTAC1_HPA007688	2	2	NOT HEAT	5.27565	1	first	9362400000		Extracellular Matrix	460	ON-TARGET
58	HOXA9	HPA061982	HOXA9_HPA061982	2	2	NOT HEAT	8.23801	1	first	67681500		Cellular	0	ON-TARGET	4:No bands detected
16	CASP2	HPA042253	CASP2_HPA042253	3	3	HEAT	7.79888	1	first	6.12477e+07		Cellular	0	ON-TARGET	4:No bands detected
71	IL4	HPA042270	IL4_HPA042270	3	3	HEAT	7.85888	1	first	2.83443e+07		Extracellular Space	0	ON-TARGET
92	LYVE1	HPA042953	LYVE1_HPA042953	3	3	HEAT	7.62973	1	first	5.68093e+08		Extracellular Exosome	2800	ON-TARGET	2:Band of predicted size in kDa (+/-20%) with additional bands present
101	NOTCH2	HPA023536	NOTCH2_HPA023536	2	2	HEAT	11.2171	1	first	23153500		Extracellular Region	120	ON-TARGET	4:No bands detected
112	RASSF1	HPA040735	RASSF1_HPA040735	3	3	HEAT	8.46761	1	first	33903000		Cellular	0	ON-TARGET
117	S100A12	HPA002881	S100A12_HPA002881	2	2	HEAT	5.02165	1	first	555542000		Extracellular Region	10	ON-TARGET
120	S1PR1	HPA062977	S1PR1_HPA062977	4	4	HEAT	5.9034	1	first	20384850		Cellular	0	ON-TARGET	4:No bands detected
137	STX7	HPA001467	STX7_HPA001467	2	2	HEAT	10.3983	1	first	53852500		Extracellular Exosome	1.9	ON-TARGET
151	VCL	HPA063777	VCL_HPA063777	3	3	HEAT	7.83497	1	first	1.5618e+09		Extracellular Exosome	2000	ON-TARGET	4:No bands detected
48*	FBLN1	Clone315	FBLN1_Clone315	2	2	NOT HEAT	1.77378	13		1720250000		Extracellular Space	34000	OFF-TARGET
50*	FBLN1	Clone337	FBLN1_Clone337	2	2	HEAT	10.98	17	first	64850000000		Extracellular Space	34000	CO-TARGET
63*	IGF1R	HPA068534	IGF1R_HPA068534	2	2	HEAT	9.04737	12	third (but highest int)	337764500		Cellular	0.14	CO-TARGET
68*	IGFBP2	HPA004754	IGFBP2_HPA004754	2	2	NOT HEAT	1.65612	4		2017100000	LOW ENRICHMENT	Extracellular Space	1100	OFF-TARGET	4:No bands detected
ANTIBODIES: EXPERIMENTAL ANNOTATIONS AND CLASSIFICATION .
The following antibodies were used only in the phase of optimization and not included in the analysis based on z-scores.
154	CCL2	DY279_R&D		Only optimization		NOT HEAT		NA				Extracellular Space	0	OFF-TARGET
155	F3	DY2339_R&D		Only optimization		NOT HEAT		NA				Extracellular Space	0	OFF-TARGET
156	IL1A	DY200_R&D		Only optimization		NOT HEAT	NA	NA				Extracellular Space	0	ON-TARGET
157	KLK3	1H12_HyTest		Only optimization		NOT HEAT	NA	NA				Extracellular Space	0	ON-TARGET

## Sheet: Frequencies of identification
FREQUENCIES OF IDENTIFICATION THROUGH IMS EXPERIMENTS: 276 IMS PERFORMED AFTER PLASMA HEAT TREATMENT (H) AND 158 WITHOUT PLASMA HEAT TREATMENT (NH).
UniprotKB IDs	Gene names	Frequency (%) H	Frequency (%) NH	Frequency (%) overall	Average z-score H	Max z-score H	Average z-score NH	Max z-score NH
Q8TDL5;Q8TDL5-2	BPIFB1	31.5217	58.042	40.3382	2.07344	13.7648	0.516942	3.20653
P05019;P05019-3;P05019-2;P05019-4	IGF1	26.4493	20.2797	23.6715	2.27319	11.704	1.53247	6.45627
P04275;P04275-2	VWF	67.7536	87.4126	74.3961	0.132706	11.539	0.0891153	7.17904
Q6Q788	APOA5	53.2609	48.951	51.9324	0.611159	11.2328	0.859221	3.65399
P01860	IGHG3	99.6377	99.3007	99.7585	0.0397963	11.1871	0.00113553	3.56102
O14791;O14791-2;O14791-3;O95236-3;O95236-2;O95236	APOL1	99.2754	97.9021	99.0338	0.0951287	11.0762	0.0505409	5.64
P23142;P23142-2;P23142-3	FBLN1	74.2754	65.035	71.256	0.144877	10.9847	0.325432	5.81829
P35542	SAA4	98.913	90.2098	96.1353	0.0869162	10.8606	0.151383	3.29648
P01872;P01872-2	Ighm	2.89855	2.7972	2.89855			7.41717	7.41717
Q13217	DNAJC3	48.913	31.4685	42.7536	0.615403	10.8141	1.25763	7.84839
O95445;O95445-2	APOM	93.4783	97.9021	95.1691	0.146607	10.4961	0.029182	3.30815
Q13790	APOF	32.2464	27.2727	30.4348	1.52972	10.4106	0.64007	8.15569
P01009;P01009-2;P01009-3;P20848	SERPINA1	100	98.6014	99.7585	0.0779186	10.1758	0.028694	3.69193
Q96KN2	CNDP1	80.7971	44.7552	68.599	0.112965	9.62759	0.692295	3.13736
P00748	F12	55.7971	20.2797	43.7198	0.459965	9.47036	1.72133	4.98813
Q9Y6R7	FCGBP	31.8841	69.9301	44.9275	1.31726	9.07697	0.121325	8.0994
P00488	F13A1	66.3043	38.4615	57.0048	0.177897	8.84332	0.870386	7.12163
P06312;P06313	IGKV4-1	71.3768	83.2168	75.3623	0.420196	8.78617	0.126384	2.28293
A0M8Q6	IGLC7	31.5217	44.7552	36.2319	0.864777	8.65293	0.430405	4.01489
Q99878;Q96KK5;Q9BTM1;Q16777;Q6FI13;P20671;P0C0S8;Q9BTM1-2;Q93077;Q7L7L0;P04908;Q96QV6;P16104	HIST1H2AJ	90.942	96.5035	92.9952	0.0447967	8.58604	0.0398497	4.15082
P01019	AGT	87.3188	53.8462	76.3285	0.238494	8.56892	0.574009	2.97299
Q14624-3;Q14624-2;Q14624-4	ITIH4	14.4928	32.1678	20.7729	1.89141	9.18988	0.528473	1.14437
Q08380	LGALS3BP	31.1594	29.3706	30.4348	0.662377	8.51977	1.2087	6.02239
P02750	LRG1	85.1449	30.7692	66.9082	0.0373001	8.37447	1.40137	2.92626
Q99879;Q99877;Q93079;Q5QNW6;P62807;P58876;O60814;Q5QNW6-2;Q99880;P57053;Q96A08	HIST1H2BM	90.5797	90.2098	90.5797	0.0426054	8.36457	0.0067407	4.17109
P51149	RAB7A	21.3768	24.4755	22.4638	3.65518	8.36206	0.967155	1.84026
Q01546	KRT76	27.8986	61.5385	39.1304	0.622228	8.32077	0.197261	3.04573
Q14520-2;Q14520	HABP2	64.8551	23.7762	50.9662	0.11619	8.30669	1.64027	4.10867
CON__P07477;P07477;Q8NHM4;P07478	PRSS1	96.0145	90.2098	94.2029	0.0605282	8.30215	0.0810769	3.53625
P01833	PIGR	71.0145	88.8112	77.0531	0.102809	8.27652	0.169856	4.11948
P61626	LYZ	50.3623	46.8531	49.0338	0.231087	8.26471	0.745766	5.95244
P02788;P02788-2	LTF	93.8406	90.2098	92.7536	0.0397622	8.24385	0.0900233	4.3114
P62158	CALM1	21.0145	24.4755	22.4638	1.56833	8.23328	0.259689	1.33611
P01877	IGHA2	90.2174	93.7063	91.5459	0.0677183	8.22056	0.100444	4.72555
P08670;P41219;P41219-2;Q16352;P07197-2;P07197	VIM	26.087	41.958	31.401	0.764095	8.19629	0.459264	5.68814
P29622	SERPINA4	90.5797	41.2587	74.1546	0.0122707	8.17728	0.883689	3.77091
P49913	CAMP	28.2609	44.7552	33.5749	1.95979	8.13247	0.995307	4.19849
P02763	ORM1	58.6957	59.4406	58.6957	0.433387	8.11461	0.338946	3.71424
P14618;P14618-3;P14618-2;P30613-2;P30613	PKM	73.1884	62.9371	69.8068	0.0987123	8.07127	0.0414821	3.33819
P08185	SERPINA6	58.6957	25.8741	47.5845	0.286355	8.06401	1.70826	4.74596
P06733;P06733-2	ENO1	72.8261	63.6364	69.5652	0.0707011	8.02907	0.248049	4.10805
P01868;P01869	Ighg1	40.5797	49.6503	43.9614	0.814482	8.01104	0.590552	4.37786
P08514;P08514-2;P08514-3	ITGA2B	49.6377	57.3427	51.9324	0.391558	8.00597	0.240438	6.16023
Q92954-3;Q92954-6;Q92954;Q92954-4;Q92954-5;Q92954-2	PRG4	80.4348	73.4266	78.0193	0.258936	7.89314	0.47072	4.9885
P18206-2;P18206;P18206-3	VCL	60.1449	47.5524	56.0386	0.12142	7.83497	0.349867	2.80704
P01876	IGHA1	99.2754	99.3007	99.5169	0.0437933	7.77214	-0.0271354	2.3942
P12882;A7E2Y1-3	MYH1	87.6812	95.8042	90.5797	0.0273621	7.74615	0.0966327	4.27946
P62937;P62937-2;P0DN26;A0A0B4J2A2;A0A075B759;Q9Y536;F5H284;P0DN37	PPIA	61.5942	58.7413	60.3865	0.230217	7.68598	0.439763	4.99861
P12883;Q9Y2K3	MYH7	61.9565	81.1189	68.3575	0.151963	7.65878	0.3046	5.24154
P02656	APOC3	100	99.3007	100	0.0376592	7.6324	0.027886	3.08314
P02655	APOC2	100	99.3007	100	0.0491964	7.53411	0.0335608	3.17284
Q8N387	MUC15	61.5942	69.2308	64.4928	0.428607	7.43128	0.357736	3.89907
P06727	APOA4	99.2754	97.9021	99.0338	-0.00393594	7.38204	0.00970227	2.90013
P68133;P68032;P62736;P63267;P63267-2	ACTA1	74.2754	87.4126	78.744	0.0804011	7.36014	0.161931	3.39663
P48740-2;P48740-4	MASP1	35.8696	46.1538	39.1304	1.21101	7.29544	0.1706	4.62808
Q8IV04	TBC1D10C	77.8986	76.9231	77.5362	0.310591	7.26013	0.12443	4.54403
P00338;P00338-3;P00338-4;P00338-5;P00338-2;Q6ZMR3	LDHA	43.4783	26.5734	37.6812	0.381436	7.23613	-0.130279	-0.0880039
CON__P08779;P08779	KRT16	66.6667	93.007	75.6039	0.145521	7.21726	0.0570718	4.86788
P01024;O95568	C3	100	99.3007	100	0.0878069	7.13709	-0.008602	3.10408
P06702	S100A9	64.1304	91.6084	73.43	0.199829	7.11603	0.100338	4.43655
P43652;CON__REFSEQ:XP_585019	AFM	34.058	22.3776	29.9517	1.38263	7.06741	1.09524	4.69655
P36955	SERPINF1	93.1159	48.2517	78.2609	0.173056	7.03085	0.443163	4.61725
P02652	APOA2	99.6377	99.3007	99.7585	0.0422819	6.90718	0.0526271	4.99853
P01857	IGHG1	99.6377	99.3007	99.7585	0.0646152	6.89349	-0.0112294	3.13571
P12273	PIP	40.2174	75.5245	51.9324	0.626755	6.85407	0.237729	2.57743
P06396-2	GSN	25.7246	4.1958	18.599	1.30043	2.91802	4.08893	4.08893
P02787	TF	98.913	98.6014	99.0338	0.00873127	6.81451	-0.000395922	5.77317
O95810	SDPR	37.3188	39.1608	38.1643	0.350325	6.74169	0.968018	4.41753
CON__P02533;P02533	KRT14	91.3043	99.3007	94.2029	0.0492658	6.70401	0.018384	5.07942
P62820;Q9H0U4;P62820-2;Q92928;P62820-3	RAB1A	61.5942	65.7343	62.8019	0.426997	6.498	0.623207	3.89714
P05155-2;P05155;P05155-3	SERPING1	92.029	44.0559	76.087	0.167538	6.44224	0.686564	3.08131
P05543;CON__Q9TT36	SERPINA7	30.0725	20.2797	26.57	1.71503	6.43192	1.12024	3.32195
P05156	CFI	59.4203	50.3497	56.0386	0.500962	6.42416	0.369936	2.86031
CON__P02768-1;P02768;P02768-2;P02768-3	ALB	100	99.3007	100	0.0230993	6.39298	0.00367301	5.14042
P35858;P35858-2	IGFALS	98.1884	42.6573	79.7101	-0.0319429	6.27298	0.300565	4.75963
P07737	PFN1	51.087	35.6643	46.3768	0.560977	6.15839	0.851596	3.64646
Q15149-7;Q15149-8;Q15149-9;Q15149-5;Q15149-4;Q15149-6;Q15149-3;Q15149-2;Q15149	PLEC	37.6812	46.1538	40.8213	1.05011	6.1354	0.20743	3.09664
P02647	APOA1	100	99.3007	100	0.0348842	6.1294	0.0226778	3.56089
P01861	IGHG4	97.1014	95.1049	96.6184	0.104428	6.08694	0.1178	4.03634
P13639	EEF2	30.0725	36.3636	31.8841	0.550566	5.9972	0.298464	4.95918
CON__Q7Z794;Q7Z794	KRT77	61.5942	78.3217	67.1498	0.292608	5.91463	0.109435	3.60756
P04899;P04899-6;P04899-3;P04899-5;P04899-2;P04899-4;P63096;P08754;P63096-2;P09471-2;P09471;P11488;P19087;A8MTJ3;P38405;P38405-2	GNAI2	51.087	48.2517	50	0.676017	5.90277	0.613804	1.35506
P04003	C4BPA	99.2754	97.9021	99.0338	0.0885357	5.88053	-0.0454305	3.87185
P02743	APCS	42.029	26.5734	36.715	0.986996	5.86966	1.49877	3.00366
P02774;P02774-3;P02774-2;Q8TDJ6-2;Q8TDJ6;Q8TDJ6-3	GC	69.5652	76.2238	71.9807	0.330297	5.81688	0.171696	5.91811
P02751;P02751-8;P02751-3;P02751-14;P02751-15;P02751-17;P02751-7;P02751-9;P02751-10;P02751-6;P02751-11;P02751-5;P02751-13;P02751-12;P02751-4;P02751-16;P02751-2	FN1	98.913	99.3007	99.2754	0.0904209	5.74762	-0.00205492	4.4687
CON__P02538;P02538	KRT6A	90.2174	98.6014	93.2367	0.0463138	5.74388	0.0218563	5.51306
CON__P13647;P13647;CON__H-INV:HIT000016045	KRT5	98.1884	98.6014	98.5507	-0.0258204	5.73255	0.0217232	2.95959
P01871;P01871-2	IGHM	100	99.3007	100	0.0590557	5.72919	-0.0111917	4.77622
P35030-5;P35030-3;P35030-2;P35030-4;P35030	PRSS3	36.2319	64.3357	45.8937	1.05145	5.7079	0.611974	3.49974
P14625;Q58FF3	HSP90B1	40.2174	22.3776	34.2995	0.743424	5.70393	0.324696	1.73341
B9A064;P0CG04	IGLL5	98.5507	96.5035	98.0676	0.0515775	5.68286	0.0625356	6.08099
CON__Q04695;Q04695	KRT17	37.6812	83.9161	53.1401	0.35245	5.65835	0.092337	5.7004
P25705;P25705-2;P25705-3	ATP5A1	40.2174	27.972	36.4734	0.429742	5.53763	0.181288	1.50229
P08238;Q58FF7	HSP90AB1	45.6522	36.3636	42.7536	0.230404	5.37404	0.569496	5.77511
P01859	IGHG2	100	99.3007	100	0.0174104	5.26061	-0.0422861	2.09804
P00739;P00739-2	HPR	99.2754	97.9021	99.0338	0.0383417	5.22253	-0.000183669	4.30792
P00738;P00738-2	HP	99.6377	98.6014	99.5169	-0.0102858	5.20405	0.0322876	3.61987
P01591	IGJ	99.6377	99.3007	99.7585	0.0533927	5.19638	-0.0206644	3.91887
Q13867	BLMH	22.1014	46.8531	29.9517	1.08991	5.19196	1.02113	5.91187
P0DMV9;P0DMV8;P0DMV8-2	HSPA1B	42.3913	26.5734	37.1981	0.340513	5.1643	0.513098	3.62264
P01764;P01762	IGHV3-23	97.8261	97.9021	98.0676	0.0312129	5.14793	-0.0359648	2.20925
P01834	IGKC	100	99.3007	100	0.0174093	5.09617	-0.029815	3.13065
P05090	APOD	98.1884	97.9021	98.3092	0.0325367	5.07548	0.0247806	6.29425
P06732	CKM	48.913	61.5385	53.3816	0.802768	4.9828	0.506387	2.56109
P31944	CASP14	40.2174	88.1119	56.2802	0.317455	4.97413	0.124568	4.21589
P20851-2;P20851	C4BPB	87.6812	78.3217	84.7826	0.269587	4.96427	0.0847667	4.70845
P01042-2;P01042-3	KNG1	47.1014	23.7762	39.1304	0.753138	4.92556	1.34586	3.58596
P60174-1;P60174;P60174-4	TPI1	21.7391	29.3706	24.6377	0.942128	4.91617	0.965714	4.81684
P12110-3;P12110-2;P12110	COL6A2	60.5072	71.3287	64.0097	0.979541	4.89942	0.396719	6.53708
P19652	ORM2	87.6812	86.014	87.1981	0.236545	4.86906	0.0968503	3.42244
P26038	MSN	42.029	44.7552	42.5121	0.666505	4.86722	0.181959	0.902372
Q06830	PRDX1	35.5072	63.6364	44.686	0.465198	4.84919	0.259804	5.43518
P02741;P02741-2	CRP	75	32.1678	60.628	0.418712	4.81604	0.435248	5.59886
P08603;P08603-2;Q02985-2;Q02985	CFH	92.3913	64.3357	82.8502	0.0920998	4.80935	0.216209	5.60491
Q96FT7-2;Q96FT7;Q96FT7-4	ASIC4	32.6087	41.2587	35.9903	0.685024	4.79003	0.619916	3.23809
CON__Q86YZ3;Q86YZ3	HRNR	80.0725	94.4056	85.0242	0.051939	4.77341	0.062123	2.02302
P02749	APOH	47.8261	42.6573	46.1353	0.247827	4.74881	0.638996	5.58292
P03951;P03951-2	F11	99.2754	95.8042	98.3092	0.0432353	4.7181	0.0337742	2.53591
P0C0L5	C4B	96.0145	86.014	92.7536	0.0650619	4.69229	0.122075	3.00264
Q9BY43;Q9BY43-2	CHMP4A	78.6232	46.1538	67.6329	0.315164	4.6517	0.333716	2.47335
P04406;P04406-2;O14556	GAPDH	78.6232	81.1189	79.4686	0.0830042	4.63296	0.188733	3.49227
P01008	SERPINC1	95.2899	72.028	87.4396	0.101944	4.62297	0.408583	4.6556
P55056	APOC4	97.8261	94.4056	96.8599	0.0737333	4.60338	0.0564203	2.94454
P01011;P01011-2;P01011-3	SERPINA3	96.0145	61.5385	84.5411	0.162833	4.5231	0.432607	3.62313
Q69YL0	NCBP2-AS2	62.6812	58.042	61.5942	0.493469	4.51571	0.223287	2.55616
P0CG05	IGLC2	100	99.3007	100	0.0715855	4.47212	-0.00509972	4.10953
P60985-2;P60985	KRTDAP	23.5507	51.7483	32.8502	1.66193	4.33755	0.998931	4.9461
P18428	LBP	88.7681	79.7203	85.7488	0.0466009	4.29484	0.180608	3.15604
P60709;Q6S8J3;A5A3E0;P0CG38;Q9BYX7	ACTB	98.913	97.9021	98.7923	-0.0444237	4.29314	0.0499008	3.73973
P34096	RNASE4	32.971	34.965	34.058	0.828864	4.25067	1.15187	3.82538
P02790	HPX	97.4638	81.8182	92.2705	0.156236	4.16739	0.167883	5.37551
P0C0L4;P0C0L4-2	C4A	99.2754	99.3007	99.5169	0.127503	4.14686	-0.0613149	5.28105
P04196	HRG	100	98.6014	99.7585	0.0576987	4.13662	0.0395153	3.8915
P04217;P04217-2	A1BG	84.4203	32.1678	66.9082	0.385384	4.12404	1.19139	4.56358
P03952;P20718	KLKB1	96.0145	91.6084	94.686	0.124178	4.10871	0.0336658	5.39372
P20774	OGN	55.7971	93.007	68.3575	1.02186	4.10187	0.173641	4.46303
P35321	SPRR1A	62.3188	46.8531	57.0048	0.379168	4.05875	0.556435	4.40868
P0DJI9	SAA2	35.8696	30.0699	33.8164	0.965205	4.05383	1.22965	2.62615
Q7Z406;Q7Z406-6;Q7Z406-2;Q7Z406-4;Q7Z406-5	MYH14	31.5217	26.5734	29.7101	1.293	4.03796	0.119387	0.205886
P50452;P50452-3;P50452-2	SERPINB8	39.4928	34.965	37.4396	1.23951	4.01306	1.71682	4.75483
P35222	CTNNB1	46.0145	26.5734	39.372	0.731468	3.99896	1.21362	2.5068
P04792	HSPB1	57.2464	87.4126	67.6329	0.389209	3.96604	0.0499144	3.49221
Q9H4G4	GLIPR2	62.6812	26.5734	50.9662	0.82024	3.96305	1.31837	2.89898
O43866	CD5L	99.6377	99.3007	99.7585	0.0608685	3.94852	-0.0156001	4.51419
P04264;CON__P04264	KRT1	100	99.3007	100	-0.0296581	3.92374	0.00860728	2.97728
P31947;P31947-2	SFN	41.3043	24.4755	35.2657	0.540795	3.91599	-0.132402	0.00416984
P21926	CD9	31.1594	29.3706	30.6763	1.2652	3.91031	2.00464	3.69802
Q15582	TGFBI	44.2029	23.0769	36.4734	0.708614	3.89228	1.46557	2.16555
P02766	TTR	96.3768	95.8042	96.3768	0.0175262	3.88618	0.0621219	2.83603
P35625	TIMP3	60.5072	46.1538	55.5556	0.406772	3.86688	0.276252	5.77033
P11021	HSPA5	72.8261	41.958	62.0773	0.289627	3.84076	0.236697	0.838207
P49908	SEPP1	57.2464	34.965	49.2754	0.342175	3.83116	1.06349	7.01708
P20908;P12107-4;P12107-3;P12107;P12107-2	COL5A1	58.3333	84.6154	67.1498	0.785093	3.8257	0.188373	1.68355
Q96Q89-4;Q96Q89-3;Q96Q89;Q96Q89-2	KIF20B	85.5072	89.5105	86.9565	0.0850322	3.80269	-0.0159838	1.90399
Q9UHG3;Q9UHG3-2	PCYOX1	72.4638	25.8741	56.7633	0.496405	3.75596	1.0734	2.29965
P23142-4	FBLN1	13.0435	16.7832	14.0097	2.56234	10.6383	2.34409	7.14864
P21810	BGN	33.6957	62.2378	42.9952	1.01586	3.72855	0.69128	3.98502
P35527;CON__P35527	KRT9	99.2754	99.3007	99.5169	-0.0262479	3.71466	0.0141665	2.38859
P68371	TUBB4B	63.7681	57.3427	61.3527	0.456522	3.68227	0.305985	4.31777
P07339	CTSD	41.3043	59.4406	47.343	0.44051	3.68107	0.367	3.11404
Q15485;Q15485-2	FCN2	80.0725	97.2028	85.9903	0.217605	3.66394	0.0243431	4.34016
Q14624	ITIH4	100	98.6014	99.7585	0.0549706	3.65268	-0.00713877	1.9765
CON__P13645;P13645;CON__Q7Z3Y9;Q7Z3Y9	KRT10	100	99.3007	100	-0.0326009	3.59542	0.017962	4.11497
P04075;P04075-2	ALDOA	69.2029	48.2517	62.0773	0.32174	3.58292	0.204476	1.36577
P00734	F2	96.0145	65.035	85.9903	0.178189	3.58092	0.130801	4.76344
P15924;P15924-3;P15924-2	DSP	91.6667	95.1049	92.9952	0.0104087	3.56791	0.0315262	2.83829
P12111-4;P12111-2;P12111;P12111-3;P12111-5	COL6A3	77.5362	93.007	82.8502	0.394931	3.56387	0.161584	5.10088
P02649	APOE	99.2754	99.3007	99.5169	-0.0576426	3.50177	-0.00706504	3.99185
P35908	KRT2	100	99.3007	100	-0.0357567	3.49545	0.0304614	4.97581
Q15907;P62491-2;Q15907-2;P62491	RAB11B	47.8261	36.3636	43.9614	0.736869	3.49504	0.530715	1.82986
Q6ZVX7	NCCRP1	21.0145	34.965	25.3623	1.28821	3.48472	1.00126	3.70759
Q9NZT1	CALML5	61.2319	88.8112	70.5314	0.184029	3.47888	0.0681939	5.28629
P61224-3;P61224;P61224-2;A6NIZ1;P62834;P61224-4	RAP1B	52.5362	67.1329	57.2464	0.734167	3.45325	0.352081	4.28602
P28161-2;P28161	GSTM2	32.971	37.0629	34.5411	0.724214	3.38982	0.597021	5.12283
P08123	COL1A2	98.5507	99.3007	99.0338	0.13038	3.34839	0.0410663	3.16936
CON__O43790;O43790	KRT86	51.8116	34.965	46.1353	0.145948	3.3185	0.479236	3.80548
P17066;P48741	HSPA6	56.5217	61.5385	58.2126	0.776861	3.30265	0.363205	1.95063
P01042;REV__CON__P01045-1;REV__CON__Q2KJ62;REV__CON__P01044-1;REV__P01042	KNG1	100	98.6014	99.7585	0.0592983	3.26665	0.0275456	3.30152
Q08431-2;Q08431-3;Q08431	MFGE8	57.6087	60.1399	58.2126	0.449082	3.26319	0.581726	2.38167
P35443;P49746-2;P49746	THBS4	26.4493	27.972	27.0531	0.458381	3.26016	0.543171	4.3644
P05546	SERPIND1	96.7391	72.7273	88.8889	0.132791	3.22483	0.366592	2.8829
P00747;Q02325;Q15195	PLG	98.5507	95.1049	97.5845	0.0195029	3.18725	0.00736497	4.0456
Q9Y5C1	ANGPTL3	36.9565	23.0769	32.1256	0.719772	3.18497	1.59553	2.7952
P02776	PF4	77.5362	92.3077	82.6087	0.338077	3.15869	0.0709135	3.36981
P08758	ANXA5	43.8406	51.7483	46.3768	0.930249	3.11778	0.445601	2.75856
Q13822;Q13822-3;Q13822-2	ENPP2	43.1159	29.3706	38.4058	0.853979	3.09793	1.28345	1.81901
P00558-2;P00558	PGK1	46.0145	23.0769	38.1643	0.513123	3.0938	1.11605	5.64566
P14923;P35222-2	JUP	51.087	81.1189	61.1111	0.159262	3.08576	0.141772	2.87664
P11142;P11142-2	HSPA8	73.913	78.3217	75.3623	0.312456	3.04679	0.119157	4.9064
P08697;P08697-2	SERPINF2	92.029	41.2587	74.8792	0.0642164	3.03404	0.893105	5.19898
P07355;P07355-2;A6NMY6	ANXA2	63.7681	83.2168	70.2899	0.188828	3.01294	0.131903	3.95658
P02765	AHSG	94.9275	77.6224	89.372	0.148892	3.01047	0.164251	6.73554
P12955;P12955-3;P12955-2	PEPD	60.8696	47.5524	56.7633	0.062356	2.99445	0.215759	1.10963
P60660-2;P60660;P14649	MYL6	43.8406	26.5734	38.1643	0.830508	2.98752	0.48646	0.999983
Q9NUV7;O15270	SPTLC3	96.3768	46.1538	79.4686	0.0838516	2.97911	0.386879	6.26949
P63104;P63104-2	YWHAZ	48.5507	38.4615	44.9275	0.748463	2.96678	0.472611	2.19845
P01031	C5	95.6522	63.6364	85.0242	0.140627	2.95969	0.367172	4.65873
Q8NI99;Q9UKU9-2;Q9UKU9	ANGPTL6	44.2029	47.5524	45.1691	0.65135	2.95283	0.147656	4.29891
P81605;P81605-2	DCD	79.7101	95.8042	85.2657	0.140638	2.93816	-0.00660845	3.2603
Q8N1N4;CON__Q8N1N4-2;CON__Q7RTT2;Q8N1N4-2	KRT78	56.5217	93.7063	69.0821	0.169576	2.88283	0.0743399	4.60237
P02654	APOC1	99.2754	99.3007	99.5169	-0.0846225	2.84585	0.0173203	2.71089
P04114;CON__ENSEMBL:ENSBTAP00000032840	APOB	100	99.3007	100	-0.077429	2.82763	0.00375407	3.37995
P00491	PNP	22.8261	26.5734	23.913	1.75905	2.77389	1.83715	6.14798
P05109	S100A8	69.5652	86.014	75.3623	0.0990572	2.77317	0.109017	4.94494
P08519;Q16609	LPA	100	98.6014	99.7585	0.0365688	2.75607	-0.00765785	4.15418
P08493;P08493-2	MGP	37.3188	41.2587	38.8889	1.18685	2.73678	0.637238	2.58789
P68871;P02042	HBB	97.8261	97.2028	97.8261	-0.0110549	2.72518	0.0535778	2.84047
P02452	COL1A1	96.3768	97.9021	97.1014	0.170226	2.70146	0.087895	2.31416
Q06033-2;Q06033;CON__Q0V8M9	ITIH3	77.8986	53.1469	69.5652	0.386857	2.70082	0.548645	4.06569
Q5T749	KPRP	69.9275	81.1189	73.6715	0.0923104	2.68912	0.168717	5.45498
P13671	C6	85.8696	33.5664	68.3575	0.277573	2.6855	0.586584	4.74217
CON__Q32MB2;Q86Y46;Q86Y46-2	KRT73	43.8406	87.4126	58.4541	0.490122	2.68495	0.169721	4.12249
P07476	IVL	43.1159	60.1399	49.2754	0.720996	2.68346	0.143541	2.82156
O60613;O60613-2	SELENOF	30.7971	20.979	27.0531	1.28383	2.68327	1.64919	4.52454
P16671;P16671-3;P16671-4;P16671-2	CD36	84.058	92.3077	86.9565	0.195872	2.65232	0.0835196	4.83145
P00450	CP	99.2754	90.2098	96.3768	0.0200518	2.65182	0.039169	4.80284
Q9UBS3	DNAJB9	21.3768	27.972	23.43	1.64598	2.63815	1.56361	2.70869
P20742;P20742-2	PZP	54.7101	43.3566	50.4831	0.302134	2.63368	0.244225	5.51024
P19827;P19827-2;P19827-3	ITIH1	98.913	62.2378	86.715	0.0327354	2.63016	0.409352	4.6675
P68104;Q5VTE0;P68104-2;Q05639	EEF1A1	67.7536	81.1189	72.2222	0.124739	2.62603	0.162574	3.57985
P02545;P02545-2;P02545-6;P02545-3;P02545-5;P02545-4	LMNA	42.029	60.1399	47.8261	0.529411	2.59363	0.0840882	2.51799
P12109	COL6A1	51.8116	77.6224	60.3865	0.645519	2.58112	0.320977	3.09761
Q9UK55;CON__ENSEMBL:ENSBTAP00000013050	SERPINA10	82.2464	28.6713	64.2512	0.292284	2.55799	0.955709	3.93021
P22079-2;P22079	LPO	78.2609	72.7273	76.3285	0.342445	2.55074	0.461857	3.0317
Q96PD5;Q96PD5-2;CON__ENSEMBL:ENSBTAP00000016285	PGLYRP2	97.4638	34.2657	76.3285	-0.00677341	2.54569	0.477609	5.40699
Q7Z7L1	SLFN11	23.913	45.4545	31.401	1.72382	2.51642	0.864115	2.16828
P68363;P68363-2;A6NHL2-2;A6NHL2;Q9H853	TUBA1B	70.2899	77.6224	72.7053	0.347972	2.50564	0.154128	4.09625
P35579;P35579-2;REV__Q9UKV3-5	MYH9	70.2899	79.021	73.43	0.419553	2.47469	0.129346	5.16631
P0DJI8;P0DJI9-2	SAA1	97.8261	88.8112	94.9275	0.107392	2.45443	0.227148	2.67216
Q9H4B7;CON__ENSEMBL:ENSBTAP00000025008	TUBB1	56.1594	34.2657	49.0338	0.622893	2.4414	0.181183	1.04795
P01023	A2M	99.2754	99.3007	99.5169	-0.0757131	2.4282	0.000124854	4.34363
Q9HCU4	CELSR2	74.6377	8.39161	52.1739	0.155785	3.69874	5.90293	5.90293
Q12805-2;Q12805-4;Q12805-3;Q12805	EFEMP1	69.5652	17.4825	52.1739	0.478935	2.00056	1.80019	7.00906
Q12805-5	EFEMP1	0.724638	3.4965	1.69082			5.52328	6.81174
P22352	GPX3	69.9275	16.7832	51.9324	0.484989	2.14329	1.80161	3.93128
P62873-2;P62873;P16520-2;P16520	GNB1	53.9855	48.951	52.1739	0.761842	2.3964	0.412056	5.6378
P07360	C8G	88.0435	52.4476	76.087	0.159552	2.34679	0.252118	5.67927
P23528	CFL1	43.1159	39.1608	42.029	0.500474	2.33956	0.693779	4.16013
Q08830	FGL1	68.1159	19.5804	51.6908	0.390185	2.4186	1.34357	8.00184
Q9Y6Z7	COLEC10	55.4348	62.2378	57.7295	0.615547	2.33472	0.0773763	4.66552
O75636;O75636-2	FCN3	98.913	64.3357	87.1981	-0.0951907	2.32534	0.202339	5.01805
Q86UX7-2;Q86UX7	FERMT3	53.6232	27.972	44.686	0.598401	2.31572	1.39897	7.26901
P62913-2;P62913	RPL11	26.8116	25.8741	26.3285	1.09102	2.28652	1.64027	3.80163
P61586	RHOA	38.7681	23.0769	33.5749	0.955943	2.26313	1.79989	4.27724
P11597;P11597-2	CETP	65.2174	40.5594	56.7633	0.279551	2.26185	0.95344	4.18942
Q13201;Q13201-2	MMRN1	39.4928	29.3706	35.9903	0.790789	2.24515	1.08997	7.653
P63000;P63000-2;P15153;P60763	RAC1	35.8696	48.2517	39.8551	1.06359	2.22829	1.17436	3.238
P31151;Q86SG5	S100A7	39.8551	75.5245	51.6908	0.245612	2.21339	0.230383	4.44297
P19823	ITIH2	99.2754	86.7133	95.1691	-0.00333136	2.1875	0.0722845	4.44082
Q9NQ79-2;Q9NQ79;Q9NQ79-3	CRTAC1	75.7246	52.4476	67.8744	0.382957	2.17504	0.484298	6.12174
P13646;P13646-3;CON__ENSEMBL:ENSP00000377550;P13646-2	KRT13	55.0725	59.4406	56.5217	-0.00993845	2.16725	0.109028	3.70558
Q5T750	XP32	40.5797	55.2448	45.1691	0.595566	2.1602	0.727779	5.1382
P69905;P02008	HBA1	85.1449	97.9021	89.6135	0.205307	2.127	0.0402741	2.42122
P07996;P07996-2;CON__Q28194;P35442	THBS1	64.4928	76.9231	68.599	0.629523	2.1134	0.0908416	7.55687
P15291-2;P15291	B4GALT1	61.2319	27.972	49.7585	0.583446	2.09957	1.1272	3.39881
P51884	LUM	86.5942	85.3147	86.4734	0.168512	2.09832	0.263321	2.96596
P13533	MYH6	29.3478	43.3566	33.5749	0.623536	2.09656	1.28573	4.16571
P49327	FASN	36.5942	35.6643	35.9903	0.923875	2.06274	0.740935	5.65447
Q08554-2;Q08554	DSC1	40.5797	77.6224	52.8986	0.322996	2.06223	0.221549	4.6606
Q9BWP8-9;Q9BWP8-8;Q9BWP8-7;Q9BWP8-6;Q9BWP8-5;Q9BWP8-4;Q9BWP8-3;Q9BWP8-2;Q9BWP8;Q9BWP8-10	COLEC11	61.2319	81.8182	68.3575	0.389689	2.05972	-0.126081	-0.0543184
Q02818	NUCB1	66.6667	67.1329	66.6667	0.0856572	2.04949	0.169073	2.2043
P07357	C8A	92.7536	39.1608	74.6377	0.103174	2.04444	0.521856	4.82433
P07358	C8B	98.913	66.4336	88.1643	-0.050615	2.03454	0.12744	4.77395
P02748;REV__Q4AC99;Q96BY6-2;Q96BY6-3;Q96BY6	C9	99.2754	69.9301	89.8551	-0.0796281	2.00735	0.106069	4.76695
P02745	C1QA	99.2754	97.9021	99.0338	-0.0913886	1.96916	0.0188981	7.21761
P62805	HIST1H4A	83.3333	97.2028	88.1643	0.0691477	1.96595	0.00499131	2.87643
CON__P19013;P19013	KRT4	55.7971	72.7273	61.5942	-0.0409707	1.96548	0.123679	2.95163
P68366-2;P68366	TUBA4A	47.1014	23.0769	39.1304	0.857803	1.96051	0.417993	0.809116
P00751;P00751-2	CFB	99.6377	51.049	83.3333	-0.031344	1.95135	0.621604	4.74144
P10643;Q12884	C7	96.3768	77.6224	90.0966	0.0392447	1.93858	0.0997284	4.57067
Q99943	AGPAT1	23.913	31.4685	25.8454	0.89872	1.93665	1.60488	2.72902
P00736	C1R	98.5507	86.014	94.4444	-0.052741	1.93575	0.0598163	4.28061
Q96IY4;Q96IY4-2	CPB2	96.7391	80.4196	91.5459	-0.0338704	1.919	0.124566	4.20564
Q9Y490	TLN1	75	69.9301	73.6715	0.298554	1.91704	0.217163	5.99669
P50395;P50395-2;P31150	GDI2	52.1739	28.6713	43.7198	0.719045	1.91599	1.62214	2.89785
P02747	C1QC	99.2754	97.2028	98.7923	-0.0884262	1.91337	0.0182148	6.83918
O75874	IDH1	73.1884	55.9441	67.1498	0.435759	1.90815	0.745421	2.74807
P02760	AMBP	98.1884	88.8112	95.1691	0.0101442	1.90475	0.0430145	5.12015
P09493-4;P09493-10;P09493-3;P09493-8;P09493-2	TPM1	0.724638	0	0.483092
P09493-5	TPM1	3.62319	2.0979	3.1401
P00740;P00740-2	F9	52.8986	17.4825	41.0628	0.677245	3.21527	1.47286	3.91362
Q15166	PON3	68.4783	20.979	52.4155	0.52338	1.90187	0.426472	1.42259
Q02413;Q02413-2	DSG1	58.6957	87.4126	68.3575	-0.0210403	1.8918	0.149764	4.79232
Q71DI3;Q16695;P84243;P68431;Q6NXT2	HIST2H3A	63.7681	96.5035	74.8792	0.21795	1.88482	0.00665264	2.8148
P05413;P02689	FABP3	95.2899	95.8042	95.6522	-0.048449	1.88138	0.0322118	3.76019
O00187;O00187-2	MASP2	74.6377	95.1049	81.6425	0.40747	1.87631	0.116917	1.71971
P33908;P33908-2	MAN1A1	64.8551	20.2797	50	0.552938	1.87545	1.41954	6.96734
P27105;P27105-2	STOM	44.5652	32.1678	39.8551	0.927048	1.86372	1.62055	3.5886
P22735;P22735-2	TGM1	25.3623	53.1469	34.5411	0.793463	1.8486	0.324772	3.69191
P01880;P01880-2	IGHD	52.8986	11.1888	38.6473	0.857226	2.12001	3.14843	4.26791
P06681;P06681-3;P06681-2	C2	96.7391	72.7273	88.8889	-0.0394753	1.83875	0.178739	8.10762
P04040	CAT	75	88.8112	79.7101	0.388563	1.83801	0.14757	3.90513
P15169;CON__Q2KJ83	CPN1	92.3913	34.2657	72.9469	0.0525129	1.80971	0.489381	5.51519
P80108;P80108-2	GPLD1	75.7246	30.7692	60.628	0.367995	1.77962	0.749738	4.89919
P02775	PPBP	50	16.7832	38.6473	0.57752	2.90479	1.06167	2.05436
P05452	CLEC3B	48.913	17.4825	38.1643	0.7962	8.30006	1.73879	2.77466
P02746	C1QB	99.2754	97.2028	98.7923	-0.0878629	1.7624	0.0247725	7.4218
Q15113	PCOLCE	54.3478	6.99301	38.6473	0.716112	2.54319	4.58742	4.58742
Q9HDC9;Q9HDC9-2	APMAP	68.4783	31.4685	56.0386	0.506771	1.758	0.931077	4.20511
Q6UWX4;Q96JK4-2;Q96JK4	HHIPL2	66.3043	51.049	60.8696	0.571033	1.75014	0.873265	3.1521
O43286	B4GALT5	84.7826	69.2308	79.4686	0.207087	1.74964	0.525985	2.41546
P55259-4;P55259-2;P55259-3;P55259	GP2	61.2319	60.1399	60.628	0.555176	1.74277	0.444161	4.46291
P22105;P22105-3;P22105-4;P22105-2;Q16473	TNXB	53.2609	6.99301	37.9227	0.651688	2.19322	3.57716	4.55923
P02671;P02671-2	FGA	99.6377	98.6014	99.5169	-0.091637	1.73024	-0.020133	4.7767
P04004	VTN	99.2754	97.9021	99.0338	-0.0677488	1.72078	-0.00358606	3.8833
A6NMB1	SIGLEC16	82.2464	49.6503	71.256	0.246303	1.72063	0.405151	6.64131
O00391-2;O00391	QSOX1	73.913	63.6364	70.5314	0.457271	1.69378	0.658432	2.12428
P22792	CPN2	90.2174	32.1678	70.7729	0.119826	1.66894	0.796886	4.15399
Q9UNP9-2;Q9UNP9;Q9UNP9-3	PPIE	32.6087	26.5734	30.1932	0.788589	1.66559	1.48408	3.22479
P27169	PON1	99.6377	97.9021	99.2754	-0.0959583	1.66368	-0.0163984	5.31744
P62987;P62979;P0CG47;P0CG48	UBA52	75	95.8042	82.1256	0.209866	1.65504	0.0778014	2.71518
Q9UNQ0-2;Q9UNQ0	ABCG2	61.9565	73.4266	65.7005	0.54277	1.65145	0.412305	4.6633
Q14697;Q14697-2;Q14697-3	GANAB	45.2899	17.4825	35.9903	0.84388	2.27758	1.0674	1.73057
P06858	LPL	96.3768	97.2028	96.8599	-0.0306824	1.6428	0.0150601	2.18964
P11226	MBL2	46.7391	13.2867	35.2657	0.913635	10.3485	2.13563	8.20352
P00915	CA1	47.4638	11.1888	35.5072	0.952553	1.88474	0.227911	0.376267
P09871	C1S	99.2754	88.1119	95.8937	-0.065351	1.64123	0.00111151	4.73361
P55058;P55058-4;P55058-3;P55058-2	PLTP	52.1739	28.6713	44.2029	0.512717	1.63453	1.31108	2.2722
P02675	FGB	100	98.6014	99.7585	-0.0943597	1.60486	-0.0177038	4.45529
Q8WWA0;Q8WWU7-2;Q8WWU7	ITLN1	47.1014	9.79021	34.7826	0.851506	2.47202	3.01145	4.29812
P04278;P04278-5;P04278-4;P04278-2;P04278-3;CON__Q6T181	SHBG	82.6087	47.5524	71.0145	0.359767	1.59179	0.727524	5.68422
P04180	LCAT	43.1159	16.7832	34.058	0.79277	10.8575	0.853302	2.90047
P05106;P05106-2;P05106-3	ITGB3	61.2319	53.1469	58.6957	0.227621	1.57855	0.411039	6.22013
Q13410;Q6AZZ1-2;O00481-4;Q96F44-3;Q96F44;Q6AZZ1;O00481;O00478-2;O00478	BTN1A1	94.2029	97.2028	95.4106	0.0037192	1.56937	0.0406553	4.2018
P47929	LGALS7	30.4348	34.965	31.8841	0.262876	1.56751	0.53164	5.45286
Q68EM7-4;Q68EM7-2;Q68EM7-6;Q68EM7-5;Q68EM7	ARHGAP17	49.6377	2.0979	33.8164	0.725259	2.80246
P07585;P07585-4;P07585-3;P07585-2	DCN	52.8986	75.5245	60.628	0.295216	1.51696	0.0981655	3.15859
P06396;P06396-4;P06396-3;REV__Q6TDU7-4;REV__Q6TDU7-2;REV__Q6TDU7-3;REV__Q6TDU7	GSN	99.6377	89.5105	96.3768	-0.0805674	1.4962	0.0313603	5.44689
Q9Y5X9-2;Q9Y5X9	LIPG	43.8406	13.2867	33.3333	0.83784	1.57	2.71383	4.41547
P10909-4;P10909;P10909-5;P10909-2;P10909-3	CLU	99.6377	97.9021	99.2754	-0.0953776	1.48623	0.0187185	5.10747
Q99541	PLIN2	78.9855	88.8112	82.3671	0.384128	1.47902	0.192551	3.32207
P24821;P24821-4;P24821-3;P24821-5;P24821-2;P24821-6	TNC	43.4783	12.5874	33.0918	0.736419	4.20857	-0.0386566	0.00154009
P47989	XDH	95.6522	97.2028	96.3768	-0.0175828	1.47812	0.0334271	2.98466
P37802;P37802-2	TAGLN2	41.6667	13.986	32.3671	0.821285	1.90765	1.0288	1.10184
P60953;P60953-1	CDC42	42.3913	12.5874	32.1256	0.964832	2.4552	3.16499	4.26771
P10599;P10599-2	TXN	35.8696	72.028	48.0676	0.449933	1.45173	0.324544	2.73894
P39060-2;P39060-1;P39060	COL18A1	42.029	11.8881	32.1256	0.707458	1.60001	7.16286	7.16286
P58107	EPPK1	25	29.3706	26.8116	0.507157	1.44443	0.163693	3.09334
P02679-2;P02679	FGG	100	97.9021	99.5169	-0.106405	1.4204	-0.0139041	4.85811
CON__P20930;P20930	FLG	57.2464	87.4126	67.3913	0.026978	1.41751	0.0865167	3.10764
O00602	FCN1	37.6812	16.7832	30.9179	0.739642	5.65309	2.03948	2.03948
P07225;CON__P07224	PROS1	96.3768	96.5035	96.6184	-0.0337168	1.41398	-0.0421759	4.30246
P21333-2;P21333	FLNA	77.1739	74.1259	76.087	0.103178	1.36941	-0.0669245	1.38087
Q8WUA8	TSKU	42.029	8.39161	30.4348	0.698243	2.39006	3.80997	4.83486
P32119;P32119-2	PRDX2	25	66.4336	38.8889	0.501295	1.36389	0.241011	1.94717
Q13103	SPP2	71.0145	46.8531	62.8019	0.567816	1.35705	0.615851	5.77445
P12259	F5	97.8261	97.2028	97.8261	-0.0776382	1.35087	-0.00157438	4.99267
Q9NRW1;P20340-2;P20340;P20340-3;P20340-4;Q9NRW1-2;Q14964	RAB6B	35.5072	45.4545	38.6473	0.64625	1.32104	1.08899	4.42014
P00918	CA2	42.7536	5.59441	30.4348	1.03763	1.97704	1.91872	1.91872
P00742	F10	39.8551	11.8881	30.1932	0.410672	1.99095	2.88557	3.73658
P08253;P08253-3;P08253-2	MMP2	40.2174	10.4895	29.9517	0.492551	3.71616	2.57332	4.24095
P12814;P12814-3;P12814-2;P12814-4	ACTN1	56.5217	59.4406	57.4879	0.31115	1.28461	0.325782	4.18973
Q13835-2;Q13835	PKP1	19.2029	51.7483	29.7101	4.47614	6.46494	0.187199	2.65375
Q96P63;Q96P63-2	SERPINB12	17.029	55.9441	29.7101	0.808841	1.509	0.496476	5.90257
Q9H444;Q96CF2	CHMP4B	35.1449	19.5804	29.7101	0.75827	2.51631	1.63583	4.81011
P01040	CSTA	23.913	57.3427	35.5072	0.520533	1.19291	0.4898	4.24597
P07437;A6NNZ2	TUBB	39.4928	10.4895	29.4686	0.77735	2.68668	0.00279683	0.00279683
P09211	GSTP1	34.7826	18.8811	29.7101	0.764704	3.86179	1.16749	3.66729
P07900;P07900-2;Q14568;Q58FF6;Q58FG1	HSP90AA1	36.2319	15.3846	29.4686	0.092392	0.649921	-0.0857657	-0.0814977
Q96A32	MYLPF	17.7536	52.4476	29.4686	1.88246	7.77609	0.384219	2.42153
O15020-2;O15020	SPTBN2	55.4348	47.5524	53.1401	0.116525	1.18555	0.0592056	0.981354
P23284	PPIB	36.5942	13.986	28.744	1.17128	2.51278	2.61205	2.61205
P30101	PDIA3	39.1304	9.09091	28.9855	0.6849	3.20212	0.275431	0.275431
P02730-2;P02730	SLC4A1	38.7681	8.39161	28.744	0.865002	4.21839	3.38673	5.94204
Q08188	TGM3	43.8406	67.8322	51.9324	0.2717	1.08263	0.219602	4.45546
P08571	CD14	38.4058	7.69231	27.7778	1.32934	9.845	4.46962	4.46962
P04066	FUCA1	38.0435	8.39161	28.2609	1.23194	4.9649	2.57673	2.57673
P07951;CON__Q3SX28;P07951-2	TPM2	37.3188	9.79021	28.0193	0.0449269	0.273845	0.596845	1.26536
P30043	BLVRB	38.4058	6.99301	28.0193	1.01772	1.79499	3.68688	5.43826
Q15517	CDSN	16.3043	51.049	27.5362	1.19033	2.20869	0.837021	5.3765
Q9UBX5	FBLN5	39.8551	4.8951	28.0193	1.08296	1.94483
P13224;P13224-2	GP1BB	38.0435	7.69231	28.0193	1.12632	1.94238	3.3399	7.50718
P08567	PLEK	39.8551	4.8951	28.2609	0.692569	3.21651	2.9819	2.9819
CON__Q9UE12;CON__Q15323;Q15323	KRT31	27.8986	33.5664	29.9517	0.145428	1.04768	-0.0308689	0.628337
Q99424	ACOX2	35.8696	11.1888	27.2947	1.05206	2.2891	1.93076	2.47612
P61769	B2M	33.3333	16.7832	27.7778	0.198345	0.635195	1.42132	3.21152
CON__P78386;P78386	KRT85	71.0145	87.4126	76.57	-0.055712	1.02848	0.00673656	3.82879
CON__Q6KB66-1;Q6KB66-2;Q6KB66;Q6KB66-3	KRT80	14.8551	51.049	26.8116	0.0765242	0.0765242	0.252531	2.4421
P02753	RBP4	34.058	13.2867	26.8116	1.4962	3.9725	2.65523	3.9856
P07195	LDHB	40.5797	34.2657	38.4058	0.540469	1.01522	-0.0573666	0.0453264
Q8WZ42-13;Q8WZ42-12;Q8WZ42-5;Q8WZ42-11;Q8WZ42-4;Q8WZ42-7;Q8WZ42-2;Q8WZ42;Q8WZ42-8;Q8WZ42-3;Q8WZ42-10;Q8WZ42-9	TTN	62.3188	81.8182	69.3237	0.117613	0.853579	0.129785	3.12182
Q9NP72;Q9NP72-2;Q9NP72-3	RAB18	57.2464	48.951	54.1063	0.192761	0.793552	0.851013	3.95716
P05089;P05089-2;P05089-3	ARG1	32.971	77.6224	47.8261	0.145378	0.714104	0.148903	5.15621
Q01469;A8MUU1	FABP5	37.6812	53.1469	42.7536	0.139887	0.668615	-0.040764	0.376043
P07359	GP1BA	35.8696	6.99301	25.8454	1.0081	3.42976	5.2207	7.42423
P10412;P16403;P16402;Q02539;P22492	HIST1H1E	12.3188	53.1469	25.6039	-0.0416693	-0.0416693	0.282543	3.32186
P05062	ALDOB	36.5942	4.1958	25.8454	1.24357	2.99241	0.237621	0.237621
O00299	CLIC1	31.8841	13.2867	25.8454	0.942266	8.49202	0.369562	0.734201
Q15848	ADIPOQ	34.7826	6.99301	25.3623	1.37962	6.56514	5.39056	5.39056
CON__Q5D862;Q5D862	FLG2	75	96.5035	82.3671	-0.0466024	0.642657	0.0367237	4.23328
Q8TDB8-4;Q8TDB8-2;Q8TDB8;Q8TDB8-5;Q8TDB8-3;P11169	SLC2A14	29.7101	17.4825	25.1208	1.45204	1.83002	2.55898	3.56105
Q8WWZ8;Q8WWZ8-2	OIT3	6.52174	61.5385	24.8792	6.31623	6.31623	0.359584	2.67121
P84077;P61204;P61204-2	ARF1	49.2754	45.4545	48.0676	0.193474	0.636644	0.802429	2.12711
P19105;O14950;P24844;P24844-2	MYL12A	31.5217	9.09091	23.913	0.789882	1.44375	0.561276	0.561276
P02786	TFRC	85.5072	58.7413	76.57	-0.027764	0.617078	0.401769	5.14478
P67936	TPM4	32.971	6.29371	24.1546	1.06033	2.4766	3.40859	3.7691
Q96QA5	GSDMA	15.2174	41.2587	23.43	0.803884	1.94521	1.36428	5.47535
P13489	RNH1	9.42029	52.4476	23.913	2.5939	3.32413	0.452462	3.35078
P61009	SPCS3	28.6232	13.986	23.43	1.4278	5.62139	2.95277	4.78089
Q9BXR6	CFHR5	26.8116	16.7832	23.6715	1.67954	3.4529	2.35074	7.08025
P49368-2;P49368	CCT3	22.8261	40.5594	28.744	0.44932	0.536993	0.831067	5.06235
P05160	F13B	32.2464	6.29371	23.1884	1.12221	8.31484	6.59384	6.59384
Q92743	HTRA1	31.5217	7.69231	23.1884	1.39997	5.96636	4.53975	6.04569
Q6UWP8;Q6UWP8-2	SBSN	29.7101	54.5455	37.9227	0.171059	0.506769	0.278427	3.00585
CON__Q14CN4-1;Q14CN4-3;Q14CN4-2;Q14CN4	KRT72	15.942	38.4615	23.6715	3.35583	8.10108	0.862085	2.4301
P78509-3;P78509-2;P78509	RELN	25.7246	18.1818	23.1884	1.42601	11.3133	1.57908	4.04707
Q9NR31;Q9NR31-2;Q9Y6B6	SAR1A	25.7246	19.5804	22.9469	0.921676	2.29936	2.63252	3.84785
P22531;Q96RM1	SPRR2E	19.2029	31.4685	23.1884	1.18553	2.16404	1.32807	3.94284
P25311	AZGP1	37.3188	66.4336	47.1014	0.0395244	0.343298	0.381477	3.33761
P29508;P29508-2	SERPINB3	20.6522	41.2587	27.5362	0.0487541	0.28032	0.533559	3.75036
P29401;P29401-2	TKT	26.087	15.3846	22.2222	0.829934	2.42859	3.03503	5.90781
P48059;P48059-4;P48059-2;P48059-5;P48059-3;Q7Z4I7-3;Q7Z4I7;Q7Z4I7-5;Q7Z4I7-2;P0CW19-2;Q7Z4I7-4	LIMS1	30.7971	4.1958	21.7391	1.29291	2.38865
P12272-2;P12272;P12272-3	PTHLH	23.5507	18.8811	21.7391	2.17659	7.25989	2.93405	4.64712
O75083;O75083-3	WDR1	27.1739	11.1888	21.9807	0.711143	1.23455	1.37169	2.38607
Q9H173	SIL1	27.5362	10.4895	21.7391	1.0916	1.81937	2.94605	3.07598
P30685;P30498;P30491;P30490;P18464;P10319;Q29940;P30495;P30493;P30492;P30484;P30464;P18465;Q95365;Q31610;Q29836;Q29718;P30486;P30480;P30466;P30460;P18463;P03989;P01889;P30510;P30508;P30504;Q95604;Q29960-2;Q04826;P30488;P30487;P30485;P30483;P30481;P30479;P30461;Q29960;Q29963;Q29865;Q07000;P30501;P30499;P04222;Q31612;Q9TNN7;P30505	HLA-B	25	13.986
Q8IZ83;Q8IZ83-3;Q8IZ83-2	ALDH16A1	27.1739	9.09091	20.7729	1.54637	2.47297	3.39432	5.65852
P04745;P04746;P19961;P19961-2;P04746-2	AMY1A	24.2754	15.3846	21.0145	-0.0628303	-0.0626366	0.0297153	0.102442
O75223;O75223-3;O75223-2;O75223-4	GGCT	11.2319	40.5594	20.7729			0.585825	2.13555
P05783;CON__H-INV:HIT000015463	KRT18	25	13.2867	21.0145	0.420367	2.15065	0.0110725	0.191176
Q6UX71;Q6UX71-2	PLXDC2	15.942	30.7692	21.256	2.61838	10.1348	0.774335	6.89711
Q9HCY8	S100A14	15.5797	32.1678	20.7729	1.41066	1.41066	1.1815	3.53628
Q01518;Q01518-2	CAP1	28.6232	5.59441	21.0145	0.720808	2.85255	0.566277	0.566277
P31146	CORO1A	25.3623	11.1888	20.7729	0.66291	1.19054	0.100199	0.173565
P07237	P4HB	21.3768	18.8811	20.2899	3.92163	6.90237	0.182771	1.02066
P61247	RPS3A	24.6377	13.2867	21.0145	1.33111	3.50333	0.202111	0.202111
P62258;P62258-2	YWHAE	25	13.2867	21.0145	1.32021	3.0639	0.10356	0.16089
Q09666;Q09666-2	AHNAK	17.029	26.5734	20.0483	1.43369	2.36427	0.486474	2.4618
CON__O76013;O76013;O76013-2	KRT36	17.3913	26.5734	20.2899	-0.0606188	-0.0557818	-0.0976808	-0.0947333
P61026	RAB10	25	10.4895	20.2899	0.759562	3.84089	1.67588	3.02004
P06576	ATP5B	22.8261	13.986	19.5652	-0.0181048	0.0569018	-0.0400448	0.0961651
P49747;P49747-2	COMP	24.6377	10.4895	19.5652	1.26359	3.90205	-0.102969	-0.0984853
O75787-2;O75787	ATP6AP2	21.7391	15.3846	19.3237	1.21843	1.37563	2.77036	3.59773
P13987	CD59	19.5652	19.5804	19.8068	1.8102	3.45633	1.51052	4.26479
P27918	CFP	23.913	11.1888	19.3237	1.43369	8.27115	1.44132	5.59223
Q96J66-2;Q96J66	ABCC11	24.6377	9.09091	19.5652	1.34893	11.356
P03950	ANG	27.1739	3.4965	19.3237	1.04654	1.8484
Q14247-3;Q14247;Q14247-2	CTTN	24.2754	9.09091	19.3237	0.869907	2.4373	4.07528	7.29215
Q00610-2;Q00610;P53675-2;P53675	CLTC	21.7391	13.2867	19.0821	0.864577	2.035	-0.0533205	0.109338
O95084-2;O95084	PRSS23	25	6.99301	18.599	1.254	1.83814
Q16394	EXT1	25	6.99301	19.0821	0.830519	7.10058
P62263	RPS14	24.2754	6.99301	18.599	1.36548	2.38609	3.48116	3.48116
Q9HB71-3;Q9HB71;Q9HB71-2	CACYBP	26.8116	2.0979	18.599	1.48467	3.04129
P00746	CFD	25	4.8951	18.3575	1.95759	8.27152	6.74379	6.74379
P02458-1;P02458	COL2A1	19.2029	16.7832	18.3575	0.550899	2.38729	0.629783	0.629783
P31327;P31327-3;P31327-2	CPS1	15.2174	24.4755	18.3575	0.941173	1.46645	1.74288	2.01073
Q08211;Q08211-2	DHX9	14.1304	26.5734	18.3575	2.7779	3.46753	1.5904	2.46145
P14770	GP9	23.5507	7.69231	18.3575	1.31733	5.71945	3.04619	5.05448
Q9NZH0;Q9NZH0-2	GPRC5B	21.7391	11.1888	18.3575	1.2466	1.93246	1.93256	2.64586
P18065	IGFBP2	17.029	23.0769	18.3575	2.16564	11.1541	1.99591	6.84187
CON__Q9BYR9;Q9BYT5;Q9BYU5;Q9BYR9;P0C7H8	KRTAP2-2	10.8696	32.8671	18.1159			0.191138	2.91391
P27797	CALR	24.2754	5.59441	18.1159	1.51534	2.70444	2.58575	2.58575
P15311	EZR	18.1159	18.1818	18.1159	1.79974	2.71402	0.644197	0.698608
P14735;P14735-2	IDE	18.4783	16.7832	18.1159	1.48545	2.26383	1.10268	2.2136
P05091;P05091-2;P00352	ALDH2	13.0435	26.5734	17.6329	2.54694	5.47635	0.522322	1.12759
P28906;P28906-2	CD34	22.4638	8.39161	17.8744	1.43303	2.61249	3.3917	4.72292
P17936;P17936-2	IGFBP3	21.3768	10.4895	17.3913	0.872926	1.34975	3.64919	4.87102
Q13418;Q13418-2;Q13418-3	ILK	24.6377	4.1958	17.6329	1.29096	2.1228
Q15404-2;Q15404	RSU1	25	3.4965	17.8744	0.24576	0.503369	7.11906	7.11906
P36952;P36952-2	SERPINB5	18.8406	15.3846	17.6329	1.95698	5.25752	-0.121669	-0.104772
Q99435-4;Q99435;Q99435-2;Q99435-3	NELL2	25.3623	2.7972	17.6329	1.60496	2.75489
P63261	ACTG1	21.3768	9.09091	17.1498	0.482385	1.12785	1.40972	1.40972
Q8IXL6;Q8IXL6-2;Q96MK3	FAM20C	25	1.3986	17.1498	1.59624	2.69452
P01867-2;P01867	Igh-3	17.7536	15.3846	16.9082	-0.0546392	-0.038462	1.64073	4.75734
P61604	HSPE1	21.7391	8.39161	17.3913	0.41932	0.786326	0.775851	0.969756
Q14532	KRT32	15.5797	20.2797	16.6667	1.33572	2.48641
Q9HBI1-3;Q9HBI1;Q9HBI1-2;Q9NVD7	PARVB	22.4638	5.59441	16.4251	1.32945	2.15264
P06276	BCHE	15.942	20.2797	16.6667	10.782	10.782	2.78725	7.57527
Q03591	CFHR1	21.0145	7.69231	16.1836	1.66104	2.16849	6.78554	6.78554
A0A075B5P4;A0A0A6YWR2;P20759	Ighg1	16.6667	16.0839	16.6667	1.88659	7.87963	2.03556	6.0672
P09493;P09493-9;P09493-6;P09493-7	TPM1	49.2754	25.8741	41.5459	-0.0353125	0.0625665	1.1918	4.38318
P59666;P59665	DEFA3	44.9275	31.4685	39.8551	-0.0579339	-0.030964	0.495787	2.2088
P30041	PRDX6	19.2029	11.1888	16.1836	0.405726	0.595414	3.24553	3.24553
Q99536;Q99536-3;Q99536-2	VAT1	20.2899	9.09091	16.4251	0.775037	0.775037	1.92257	2.33299
Q16610;Q16610-4;Q16610-2;Q16610-3	ECM1	9.78261	29.3706	15.942	2.74137	2.74137	1.36043	4.82606
P42357-2;P42357;P42357-3	HAL	9.42029	29.3706	15.7005	2.63992	2.63992	1.36632	3.66711
P36222	CHI3L1	21.3768	4.8951	15.4589	0.888822	1.71682	0.841813	0.841813
P23490	LOR	5.7971	35.6643	15.4589	0.476587	0.476587	0.97215	4.01447
Q04756;CON__ENSEMBL:ENSBTAP00000023055	HGFAC	13.4058	19.5804	15.2174	2.63955	2.79734	1.96765	2.62349
P05976;P05976-2	MYL1	11.9565	22.3776	15.7005	7.75692	7.75692	0.464805	0.827779
P22392-2;P22392;O60361	NME2	19.5652	8.39161	15.7005	1.22711	5.31333
P08294	SOD3	11.2319	24.4755	15.7005			0.799091	5.64263
P23280;P23280-3;P23280-2	CA6	18.8406	8.39161	15.2174	-0.0538008	-0.0510183	3.82639	6.226
P10809;P10809-2	HSPD1	13.7681	18.1818	15.4589	1.03467	6.19403	1.15009	5.80439
O75342	ALOX12B	9.05797	27.2727	14.9758	0.0643292	0.0643292	1.77772	7.15161
P12035;CON__P12035;CON__REFSEQ:XP_932229	KRT3	14.8551	15.3846	14.9758	0.115016	0.132307	0.405426	0.405426
Q13813-3;Q13813;Q13813-2	SPTAN1	17.3913	10.4895	14.7343	1.61304	2.54562	2.14839	3.97278
Q15942;Q15942-2	ZYX	20.6522	4.1958	15.2174	1.71986	2.49535	7.84952	7.84952
Q9BXJ4-2;Q9BXJ4;Q9BXJ4-3	C1QTNF3	11.2319	21.6783	14.9758	2.80233	5.06553	2.18393	4.19106
P38646	HSPA9	14.8551	14.6853	14.9758	0.438282	0.691982	0.702266	1.2375
P19338	NCL	10.5072	23.0769	14.4928	3.87034	3.87034	0.552826	1.13653
P61020-2;P20339-2;P61020;P20339;P51148;P51148-2	RAB5B	13.0435	18.8811	14.9758	2.06748	2.53459	2.23506	3.1923
P01863;P01865	Ighg	11.9565	20.2797	14.4928	0.500945	0.93096	0.957882	8.05002
Q15393;Q15393-3	SF3B3	15.2174	12.5874	14.4928	2.35433	3.28341	1.56424	2.02435
Q96DA0	ZG16B	12.6812	18.8811	14.7343	8.27984	8.27984	1.18796	3.77857
Q9HC84;P98088;Q02817	MUC5B	14.4928	13.2867	13.7681	0.987205	1.80169	0.00708988	0.019305
P13727-2;P13727	PRG2	20.6522	0.699301	14.0097	1.81232	2.2335
CON__Q9NSB4;Q9NSB4	KRT82	8.33333	24.4755	13.285	-0.0605418	-0.0605418	-0.0973357	-0.0972476
Q9BSG0	PRADC1	19.9275	1.3986	13.7681	0.709619	1.24463	8.15693	8.15693
CON__P08727;P08727	KRT19	12.3188	15.3846	13.5266	-0.0457552	-0.0457552	0.800842	1.73682
P20700	LMNB1	14.4928	11.8881	13.285
P40926;P40926-2	MDH2	13.0435	14.6853	13.285	3.50494	3.50494	0.258162	0.967718
P11166	SLC2A1	16.6667	6.29371	13.285	2.50135	3.82086	2.57863	2.64989
P62328	TMSB4X	14.8551	9.79021	13.0435	0.373038	0.529395	0.53556	0.605162
P05023-4;P05023;P05023-2;P05023-3;P13637;P13637-2;P13637-3;P50993;P20648	ATP1A1	18.1159	2.7972	13.0435	2.97869	8.96417
P14866;P14866-2	HNRNPL	7.6087	23.7762	13.0435	4.18702	4.18702	1.77914	3.62625
P31949	S100A11	12.3188	15.3846	13.285	7.55139	7.55139	0.0308177	0.0571957
Q9H4M9;Q9NZN3;Q9NZN3-2;Q9H223;Q9NZN4	EHD1	16.3043	5.59441	12.5604	1.83018	1.90245	5.90922	5.90922
Q8TF66;Q8TF66-2	LRRC15	16.3043	5.59441	12.8019	0.796036	1.02952
P23246;P23246-2	SFPQ	11.9565	13.986	12.8019	1.60508	3.57182	0.612877	0.721902
O75390	CS	16.6667	4.1958	12.5604	1.91851	3.48213
P04259	KRT6B	9.05797	19.5804	12.0773	1.55891	1.55891	1.31203	2.08411
Q13751	LAMB3	18.8406	0	12.5604	1.54234	3.22875
P31025;Q5VSP4	LCN1	7.6087	20.979	12.3188			1.27001	2.7273
P13796;P13796-2	LCP1	12.6812	11.1888	12.0773	3.9562	7.97556	0.887903	1.80573
Q8IVF2-3;Q8IVF2	AHNAK2	5.43478	24.4755	12.0773	3.27191	5.77783	0.631725	3.93073
P59998;P59998-2;P59998-3	ARPC4	14.8551	6.29371	12.0773	0.651475	0.651475	1.13873	2.05632
P14868-2;P14868	DARS	9.05797	17.4825	12.0773	1.90861	2.25417	2.2712	3.08562
Q9UGM5;Q9UGM5-2	FETUB	14.8551	6.29371	11.5942	1.43997	1.46331
CON__O76011;O76011	KRT34	10.1449	16.0839	12.0773	4.429	4.429	0.00528209	0.356615
P49588;P49588-2	AARS	15.5797	4.1958	11.8357	1.5399	2.41664	3.32251	3.32251
O95479	H6PD	17.029	1.3986	11.8357	1.99951	1.99951
Q8WVV4;Q8WVV4-1;Q8WVV4-3	POF1B	8.69565	18.1818	11.5942			-0.0554081	-0.037398
Q9UKX2;Q9UKX2-2	MYH2	14.1304	6.99301	11.8357	-0.0770491	-0.0769345	4.16912	4.16912
P49411	TUFM	6.52174	20.979	11.5942	0.410263	0.410263	1.31386	2.65944
O60911	CTSV	11.2319	11.1888	11.1111	0.755451	0.755451	0.173564	0.223002
P62879;Q9HAV0;P62879-2	GNB2	13.0435	7.69231	11.3527	2.09021	2.09021	1.58979	1.58979
CON__Q14525;Q14525	KRT33B	11.9565	10.4895	11.3527	-0.0790237	-0.0549251	-0.0479442	-0.0479442
Q6GTS8;Q6GTS8-2	PM20D1	11.5942	10.4895	11.3527	5.84825	11.6377	2.52723	2.52723
P46781	RPS9	6.88406	20.2797	10.8696	0.48722	0.48722	0.383454	0.831284
Q9NP55-2;Q9NP55	BPIFA1	3.62319	25.1748	10.628	2.4028	2.89336	1.53879	2.95543
P52907	CAPZA1	13.4058	6.29371	11.1111	0.956854	0.956854
P46940;Q86VI3	IQGAP1	8.33333	16.7832	11.1111	1.05742	1.05742	0.433793	0.433793
Q8NBP7	PCSK9	12.6812	7.69231	10.628	3.73035	6.60271	2.83103	3.316
P62701;Q8TD47	RPS4X	5.43478	22.3776	11.1111			0.124439	0.291303
Q13228;Q13228-4;Q13228-2;Q13228-3	SELENBP1	8.69565	16.0839	10.628			0.154582	0.325766
P31946-2;P31946	YWHAB	7.97101	17.4825	11.1111	3.54846	3.54846	0.240975	0.240975
Q9P1Z9-4;Q9P1Z9	CCDC180	11.5942	9.09091	10.8696	2.4339	4.97942	3.23893	6.47177
P18564;P18564-2	ITGB6	15.2174	2.0979	10.8696	2.01178	3.34111
P27816-2;P27816-6;P27816;P27816-5;P27816-7;P27816-4	MAP4	15.2174	2.0979	10.8696	2.91592	4.54387
P14543-2;P14543	NID1	14.4928	3.4965	10.8696	0.644255	0.644255
O60437	PPL	9.78261	13.986	10.8696	8.14448	8.14448	0.0633464	0.115689
O14818-2;O14818;Q8TAA3-2;Q8TAA3-5;Q8TAA3;O14818-4	PSMA7	7.97101	16.0839	10.8696	4.26169	8.60175	1.41651	2.31434
P60033	CD81	2.89855	25.1748	10.628	7.50855	8.27377	1.62011	4.50222
Q14574-2;Q14574	DSC3	4.71014	22.3776	10.1449			0.770976	1.41427
P60842;P60842-2	EIF4A1	8.69565	14.6853	10.628			0.438036	2.14653
P34932;P34932-2	HSPA4	7.24638	17.4825	10.628			1.38589	1.53497
P12268	IMPDH2	4.71014	21.6783	10.628			1.93055	2.17013
P26010-2;P26010	ITGB7	9.05797	13.2867	10.628	2.26215	3.05131	2.86123	4.45355
Q9NQC3-2;Q9NQC3-5;Q9NQC3;Q9NQC3-3;Q9NQC3-4;Q9NQC3-6	RTN4	13.7681	4.1958	10.628	0.155112	0.186438
Q96FQ6	S100A16	3.98551	23.7762	10.3865			1.43685	4.45398
O00754-2;O00754	MAN2B1	15.5797	0	10.3865	1.56449	2.72515
Q08043	ACTN3	11.9565	6.29371	10.1449	-0.0155858	-0.0155858	6.22428	6.22428
Q93084-4;Q93084-2;Q93084-3;Q93084-7;Q93084;Q93084-6;Q93084-5	ATP2A3	15.2174	0	10.1449	0.870232	2.09305
P62424	RPL7A	5.7971	18.1818	10.1449			1.94731	3.1397
P62269	RPS18	12.3188	6.29371	10.1449	2.71535	2.80863
P18085	ARF4	7.6087	14.6853	9.90338	2.25558	2.25558	2.96307	4.37254
O75882-3;O75882-2;O75882	ATRN	4.34783	20.2797	9.42029	5.24385	5.51005	1.72634	3.30834
P07384	CAPN1	7.24638	14.6853	9.42029			1.68044	1.94491
P12830-2;P12830	CDH1	13.0435	3.4965	9.90338	4.11919	6.47964
P40939	HADHA	7.24638	14.6853	9.90338	3.63296	3.63296	0.286822	0.416517
Q9NZV5-2;Q9NZV5	SEPN1	2.53623	23.7762	9.90338	7.13689	9.72357	1.19422	5.03435
Q8WVM7-2;Q8WVM7;Q8N3U4;Q8N3U4-2	STAG1	14.4928	0.699301	9.90338	2.43284	2.8852
P00451;P00451-2	F8	13.4058	2.0979	9.66184	0.728728	0.728728
O75369-2;O75369-9;O75369;O75369-8;O75369-6;O75369-3;O75369-5;O75369-4;O75369-7	FLNB	8.33333	11.8881	9.66184			0.345261	0.345261
Q00839-2;Q00839	HNRNPU	6.15942	16.0839	9.17874	2.35544	3.4664	0.0558634	0.170858
Q9UBC9	SPRR3	11.5942	6.29371	9.90338	-0.0301196	0.0220732	1.76535	1.9047
O14983-2;O14983;O14983-3	ATP2A1	9.42029	9.09091	9.17874	-0.055433	-0.055433	3.79034	7.36044
Q9BWS9-3;Q9BWS9;Q9BWS9-2	CHID1	11.2319	5.59441	8.9372
Q92817	EVPL	10.5072	6.99301	9.42029	1.90593	1.90593
Q13642-1;Q13642-5;Q13642-4;Q13642;Q13642-3	FHL1	10.1449	8.39161	9.66184			3.13565	3.13565
P08833	IGFBP1	11.9565	4.8951	9.42029	2.64958	3.94925	4.84335	4.91724
CON__Q5XKE5;Q5XKE5	KRT79	7.6087	12.5874	9.42029	0.530071	0.891566	0.03519	0.188858
P06748-3;P06748-2;P06748	NPM1	9.78261	8.39161	9.42029
Q92973-3;Q92973-2;Q92973	TNPO1	10.5072	6.99301	9.42029	2.62608	2.62608	2.77007	2.77007
Q86UE3	ZNF546	9.05797	9.79021	9.42029	3.27907	10.6046	2.84177	4.79215
CON__Q9C075;Q9C075;Q9C075-2;CON__Q99PS0	KRT23	6.15942	14.6853	9.17874			0.637514	1.16088
P43490	NAMPT	12.3188	2.7972	9.17874	3.02732	4.52407
Q9Y446;Q9Y446-2	PKP3	9.78261	7.69231	9.17874	4.31943	5.35162
O00194;P51159-2;P51159	RAB27B	11.5942	4.1958	8.9372	1.79267	1.79267	5.35251	6.54245
Q8IW75	SERPINA12	9.78261	7.69231	9.17874	3.40187	3.40187	0.648423	1.04271
Q8N0Z6	TTC5	7.6087	11.8881	9.17874	2.26529	2.88078	2.249	5.05098
P21796	VDAC1	6.88406	13.2867	8.9372	3.56116	5.77829	1.65588	3.2349
P07910-2;P07910;P07910-4;P07910-3;P0DMR1;O60812;B7ZW38;B2RXH8;Q86SE5-2;Q86SE5;Q86SE5-3	HNRNPC	9.78261	7.69231	9.17874	1.54012	1.54012	4.76259	4.76259
CON__Q3KNV1;CON__P08729;P08729	KRT7	8.33333	10.4895	8.9372	0.504491	0.762878	0.0438021	0.345575
A6NCN2	KRT87P	10.5072	6.29371	8.9372	0.402576	0.402576
P48740	MASP1	5.43478	15.3846	8.45411	5.15558	5.66674	0.846736	1.4333
P04083	ANXA1	25.7246	33.5664	28.744	-0.102845	-0.0812886	0.573331	4.93375
P48740-3	MASP1	0.362319	2.7972	1.20773	16.5831	16.5831
P55072	VCP	5.43478	16.0839	8.9372			0.885941	2.87327
P01036	CST4	7.6087	11.1888	8.69565	-0.0866597	-0.0864681	0.825205	0.825205
P10619-2;P10619	CTSA	11.2319	3.4965	8.69565	0.822029	0.822029	5.55466	5.55466
Q9UGM3-5;Q9UGM3-3;Q9UGM3;Q9UGM3-7;Q9UGM3-6;Q9UGM3-4;Q9UGM3-8;Q9UGM3-2;Q9UGM3-9	DMBT1	9.42029	7.69231	8.9372	0.319013	0.625332	1.37878	2.8859
CON__P19012;P19012;P19012-2	KRT15	6.88406	11.8881	8.69565	1.02813	1.02813	-0.096792	-0.0965841
CON__Q7Z3Y8;Q7Z3Y8	KRT27	8.33333	9.09091	8.69565			0.695817	0.805398
O43175	PHGDH	5.07246	16.0839	8.69565	3.83101	7.49512	0.262954	0.412059
Q4LDE5;Q4LDE5-3;Q4LDE5-4;Q4LDE5-2	SVEP1	5.07246	15.3846	8.69565			1.47724	5.47126
P37837	TALDO1	6.88406	12.5874	8.69565			1.20705	1.88045
Q93063;Q93063-3;Q93063-2	EXT2	7.24638	11.1888	8.45411	2.48978	7.6339	1.53347	1.53347
P22626;P22626-2	HNRNPA2B1	5.7971	13.2867	8.45411	5.26476	5.26476	2.82502	4.13768
P36776-3;P36776-2;P36776	LONP1	3.98551	17.4825	8.45411	7.07153	7.07153	3.10275	4.57936
P05164-2;P05164;P05164-3;P11678	MPO	4.71014	15.3846	7.97101			3.01101	5.18132
Q8IZJ4;Q8IZJ4-2	RGL4	12.3188	0.699301	8.45411	2.22431	2.61462
P62917	RPL8	2.89855	18.8811	8.45411	7.67746	7.67746	0.0613237	0.0967986
P05388;P05388-2;Q8NHW5	RPLP0	7.97101	9.09091	8.45411
P63244	GNB2L1	6.15942	12.5874	8.21256	4.52459	4.52459	0.164702	0.396788
Q14956-2;Q14956	GPNMB	4.71014	14.6853	7.72947			0.604082	0.695832
Q96CX2;Q68DU8	KCTD12	3.98551	16.0839	7.72947	3.01536	6.01329	3.12979	7.61059
P80188;P80188-2	LCN2	7.24638	9.79021	8.21256			6.69456	6.69456
P11217;P11217-2;P11216;P06737-2;P06737	PYGM	7.97101	9.09091	7.97101
P06703	S100A6	5.07246	14.6853	8.21256	8.57857	8.57857	0.766474	1.8219
O43707;O43707-2;O43707-3	ACTN4	7.97101	7.69231	7.97101	3.82192	5.76912
Q9NRJ3	CCL28	4.34783	14.6853	7.72947			3.20249	4.89721
P49674;P48730-2;P48730	CSNK1E	11.2319	1.3986	7.97101	4.41348	4.41348
Q7L5L3-1;Q7L5L3	GDPD3	1.08696	21.6783	7.72947			1.7841	2.42639
Q92820	GGH	5.07246	13.2867	7.72947	3.7264	5.6543	0.236507	0.375516
P02810	PRH1	7.24638	9.79021	7.72947	-0.0603991	-0.0599027	3.54516	6.94986
Q96QR1	SCGB3A1	1.08696	20.979	7.48792	9.99609	13.4645	1.50621	3.6656
Q9BVA1	TUBB2B	9.78261	4.8951	7.72947	4.29646	10.4347
Q13510-3;Q13510;Q13510-2	ASAH1	3.98551	14.6853	7.24638			3.5159	4.68135
P50990-2;P50990;P50990-3	CCT8	2.53623	17.4825	7.24638			2.39965	3.55785
Q15828	CST6	4.71014	13.2867	7.72947			0.726837	2.26564
P17844-2;P17844	DDX5	9.05797	6.29371	8.21256	2.63351	2.79741
O00151	PDLIM1	9.42029	4.1958	7.72947			3.30739	3.30739
P40225-2;P40225;P40225-3	THPO	10.1449	2.7972	7.72947	5.71883	11.5201
A8K2U0;A8K2U0-2	A2ML1	5.43478	11.1888	7.48792			0.0362306	0.0895197
P49748-2;P49748;P49748-3	ACADVL	9.05797	4.8951	7.24638
P43251-4;P43251;P43251-3;P43251-2	BTD	6.88406	8.39161	7.00483	8.18269	8.64466	6.21205	6.21205
Q96EU7	C1GALT1C1	10.1449	2.0979	7.48792	3.44458	3.44458	3.83846	3.83846
P04080	CSTB	6.15942	10.4895	7.72947			0.480582	0.897839
O95837;P50148;P29992	GNA14	8.69565	4.8951	7.48792			4.23944	6.43701
P05112-2;P05112	IL4	9.78261	2.7972	7.48792	2.91385	7.85888	6.65426	6.65426
O43240	KLK10	1.08696	19.5804	7.48792			1.93674	2.55601
CON__P05787;P05787;P05787-2;CON__H-INV:HIT000292931;P14136-3;P14136;P14136-2	KRT8	8.33333	5.59441	7.48792	2.97432	5.48826
Q12907	LMAN2	2.53623	16.7832	7.00483	4.65481	5.43518	1.75428	2.67262
P08254;P09238	MMP3	7.6087	6.99301	7.00483	4.86084	5.19025	6.66268	6.66268
P05141;P12235;Q9H0C2	SLC25A5	7.97101	6.99301	7.72947	1.99118	2.80812
Q96A05	ATP6V1E2	10.8696	0	7.24638	1.45267	1.45267
P01602	IGKV1-5	5.7971	10.4895	7.00483	2.1246	2.60849	2.39412	2.39412
P11586	MTHFD1	8.69565	4.1958	7.24638	3.05908	4.76198	1.91229	1.91229
P07602;P07602-2;P07602-3	PSAP	4.71014	11.8881	7.24638			1.53826	2.32751
P05387	RPLP2	6.52174	8.39161	7.00483			5.70858	5.70858
P22314-2;P22314	UBA1	8.69565	4.1958	7.24638	2.87998	6.71932
P12956;P12956-2	XRCC6	6.88406	7.69231	7.24638			2.58602	3.83549
P47756-2;P47756	CAPZB	9.05797	2.7972	7.00483	4.30459	5.8035
O75629	CREG1	10.5072	0	7.00483
Q9NZ08;Q9NZ08-2	ERAP1	10.5072	0	7.00483	2.17384	2.26402
P50914	RPL14	6.52174	7.69231	7.00483
P61254;Q9UNX3	RPL26	6.88406	7.69231	7.00483
P25398	RPS12	6.52174	7.69231	6.76329	1.13812	1.13812	3.97396	3.97396
Q9H299	SH3BGRL3	9.78261	1.3986	7.00483
P15814	IGLL1	5.43478	9.09091	6.28019	2.54702	3.15922	4.96908	5.35122
P05556-2;P05556;P05556-5;P05556-4;P05556-3	ITGB1	9.42029	1.3986	6.76329			6.79683	6.79683
P11279-2;P11279	LAMP1	2.89855	13.986	6.28019			2.36222	3.21954
P60900;P60900-2;P60900-3	PSMA6	3.26087	13.986	6.28019	5.82606	5.82606	1.4293	2.28654
P62249	RPS16	2.53623	14.6853	6.76329			0.790915	2.5936
P15880	RPS2	6.15942	7.69231	6.76329	4.18588	4.18588	0.034891	0.034891
Q86YQ8-2;Q9HCH3-2;Q96FN4-2;O75131;Q96FN4;Q8IYJ1;Q96A23;O95741;Q9UBL6-2;Q86YQ8;Q96A23-2;Q9HCH3;O95741-2;Q9UBL6	CPNE8	3.26087	12.5874	6.28019			2.44736	4.66752
P02511	CRYAB	3.26087	13.2867	6.52174			0.476576	1.20183
P55103	INHBC	6.88406	5.59441	6.03865	1.14024	1.14024	2.29569	2.29569
P42704	LRPPRC	5.7971	7.69231	6.52174
Q9Y623	MYH4	7.6087	6.99301	6.76329	0.0285157	0.251949	0.980799	0.980799
P30086	PEBP1	4.71014	10.4895	6.52174			1.76775	4.50343
P28072	PSMB6	1.81159	16.0839	6.52174			2.00896	2.51954
Q02878	RPL6	3.98551	11.1888	6.52174			0.00959249	0.0639719
P01137	TGFB1	9.05797	1.3986	6.28019
P23526-2;P23526	AHCY	3.26087	11.8881	6.28019			0.354599	0.584778
P47895	ALDH1A3	6.15942	6.29371	6.28019	3.55678	4.94623	5.82665	5.82665
P47755;P47755-2	CAPZA2	4.71014	9.09091	6.28019	4.90553	8.72178	3.38036	4.99958
Q9UI42-2;Q9UI42	CPA4	1.44928	15.3846	6.03865			1.97764	3.41251
Q02790	FKBP4	6.15942	6.29371	6.28019	4.3188	8.06437
P20761	Igh-1a	5.7971	6.99301	6.28019	3.86789	3.86789	2.06656	6.33628
P17931	LGALS3	3.98551	11.1888	6.28019			-0.0802831	-0.0686634
P26927;Q2TV78-2;Q2TV78	MST1	7.97101	2.7972	5.7971
P23396;P23396-2	RPS3	5.07246	9.09091	6.28019	6.30317	10.5898	-0.0775947	-0.0476267
P26368-2;P26368	U2AF2	8.69565	1.3986	6.28019	1.84938	1.8511
Q96DR5	BPIFA2	7.97101	2.0979	6.03865	-0.0472627	-0.0472627	6.36043	6.36043
P13942-8;P13942-6;P13942-7;P13942-4;P13942-5;P13942-2;P13942-3;P13942	COL11A2	6.15942	5.59441	6.03865	3.7019	3.7019
P01034	CST3	2.17391	13.2867	5.55556			1.51461	6.19458
Q9UBQ6	EXTL2	6.52174	4.8951	6.03865	10.648	10.648	-0.0619874	-0.0619874
Q9Y4L1;Q9Y4L1-2	HYOU1	8.69565	0.699301	6.03865
P80511	S100A12	6.15942	5.59441	6.03865	2.46667	5.02165	2.31292	3.72402
P43307;P43307-2	SSR1	0.724638	16.0839	6.03865			1.77265	3.07043
Q9Y277;Q9Y277-2	VDAC3	7.6087	2.7972	6.03865
Q07021	C1QBP	6.88406	3.4965	5.7971	1.96232	3.2154
Q12873-2;Q12873;Q12873-3	CHD3	1.08696	14.6853	5.31401			1.08048	2.66027
P63241;P63241-2;Q9GZV4;Q6IS14	EIF5A	6.15942	4.8951	5.7971	3.05521	3.17171	0.183062	0.183062
P31943	HNRNPH1	5.07246	7.69231	5.7971			0.338877	0.421323
CON__Q99456;Q99456	KRT12	1.44928	14.6853	5.7971			2.52506	3.01498
P49721	PSMB2	2.53623	11.8881	5.31401	8.95127	8.95127	2.36624	4.44272
P62826	RAN	6.15942	4.8951	5.7971
P46776	RPL27A	3.62319	9.79021	5.7971	1.05706	1.05706	0.0790935	0.104845
Q9BQE3	TUBA1C	7.24638	2.7972	5.7971	1.33742	1.33742
Q53RT3	ASPRV1	3.26087	9.79021	5.55556			0.845105	1.30234
P01037	CST1	6.88406	2.7972	5.55556	2.71999	8.26774	6.93342	6.93342
P62495-2;P62495	ETF1	5.7971	4.8951	5.55556	3.31214	4.1609	3.70755	3.70755
Q15084-3;Q15084;Q15084-4;Q15084-5;Q15084-2	PDIA6	6.52174	3.4965	5.55556
P18669;P15259;Q8N0Y7	PGAM1	7.24638	2.7972	5.7971	3.57958	3.57958
O75145-2;O75145	PPFIA3	5.43478	6.29371	5.7971	6.20786	8.60085	3.66262	6.31782
Q9HD89	RETN	3.62319	9.09091	5.55556			3.40604	6.42092
Q8WUH6	TMEM263	0	16.0839	5.07246			2.14898	3.92234
P53396-2;P53396;P53396-3	ACLY	4.34783	7.69231	5.55556	11.4962	11.4962	2.57931	2.71593
P35609;P35609-2	ACTN2	2.89855	9.79021	5.07246			2.56127	4.68028
P09972	ALDOC	1.08696	13.2867	5.31401			0.234349	0.909134
P55060-3;P55060;P55060-4;P55060-2	CSE1L	5.07246	5.59441	5.31401	1.73879	1.73879	1.55085	1.55085
O95147	DUSP14	3.62319	9.09091	5.31401	7.10072	8.27845	0.53939	1.1681
P15104	GLUL	5.43478	4.8951	5.31401	8.0339	8.0339	0.102193	0.102193
P06744;P06744-2;CON__Q3ZBD7	GPI	5.07246	6.29371	5.31401			7.13855	7.13855
CON__P48668;P48668	KRT6C	5.7971	4.8951	5.55556	1.59623	1.59623	4.06905	4.06905
Q07954	LRP1	7.97101	0	5.31401	1.10329	1.10329
Q9NTK5;Q9NTK5-3;Q9NTK5-2	OLA1	7.6087	0.699301	5.31401
P35232;P35232-2	PHB	5.07246	5.59441	5.31401	4.24012	6.35347
Q9H1E1	RNASE7	4.71014	6.29371	5.31401			4.28008	4.28008
Q9H489	TSPY26P	7.24638	1.3986	5.31401	2.58488	2.58488
O00501	CLDN5	5.43478	4.1958	5.07246			0.94855	0.94855
Q14116-2;Q14116	IL18	1.44928	11.8881	5.07246			0.770482	0.853121
CON__Q3SY84;Q3SY84	KRT71	3.98551	6.99301	5.07246	0.238325	0.238325
Q14766;Q14766-4;Q14766-3;Q14766-2;Q14766-5	LTBP1	7.6087	0	5.07246
P46783	RPS10	6.15942	2.7972	5.07246
P04279;P04279-2	SEMG1	4.34783	6.29371	5.07246	3.94518	3.94518
P19971;P19971-2	TYMP	5.7971	3.4965	5.07246	3.06291	3.06291
Q9H2G9	BLZF1	6.15942	2.0979	4.83092	4.35317	8.76479	5.68896	5.68896
P55774	CCL18	3.26087	7.69231	4.58937	10.1383	10.1383	3.24464	7.83866
Q9UBG3	CRNN	4.34783	6.29371	5.07246			2.92472	5.09797
Q14204	DYNC1H1	6.52174	2.7972	5.31401	3.1876	8.53485	5.07239	7.4308
P16401	HIST1H1B	2.53623	9.09091	4.83092			2.50861	2.50861
CON__O95678;O95678	KRT75	3.98551	6.99301	4.83092	-0.0457489	-0.0457489
P10916;Q9BUA6	MYL2	5.07246	4.1958	4.83092	3.54126	3.54126
P26639;P26639-2	TARS	4.71014	4.8951	4.83092			0.0866593	0.0866593
Q92734-4;Q92734-3;Q92734-2;Q92734	TFG	2.53623	9.09091	4.83092	0.329421	0.329421	3.88552	7.2379
P12429	ANXA3	5.43478	2.7972	4.58937
Q9BXN1	ASPN	4.34783	4.8951	4.34783
P10145	CXCL8	0	13.2867	4.34783			2.4072	7.78433
O00571-2;O00571;O15523-2;O15523;O15523-3;Q9NQI0-3;Q9NQI0-2;Q9NQI0-4;Q9NQI0	DDX3X	2.53623	8.39161	4.58937			0.442785	0.442785
P08631-3;P08631-2;P08631-4;P08631;P06241-3;P07948-2;P07948;P06241-2;P12931;P06241;P12931-2;P07947	HCK	2.53623	8.39161	4.58937	3.88541	7.4582	2.13991	4.20915
Q8NDA2-2;Q8NDA2-3;Q8NDA2	HMCN2	6.88406	0	4.58937	2.41659	2.41659
Q52LG2	KRTAP13-2	3.26087	6.99301	4.58937
P08590	MYL3	3.98551	5.59441	4.34783	0.421342	0.421342	0.63404	0.63404
P21589;P21589-2	NT5E	6.88406	0	4.58937
P28066	PSMA5	3.62319	6.99301	4.34783			2.40841	2.73162
P08865	RPSA	1.81159	10.4895	4.58937
Q07955;Q07955-3;Q07955-2	SRSF1	1.44928	10.4895	4.58937			2.79311	3.27263
P23381;P23381-2	WARS	4.34783	4.8951	4.58937			6.94934	6.94934
P52565;P52565-2	ARHGDIA	5.07246	2.7972	4.34783
P42575	CASP2	4.34783	4.1958	4.34783	4.01299	7.79888	4.52827	4.52827
P50991;P50991-2	CCT4	3.98551	4.8951	4.34783
Q03701	CEBPZ	5.7971	1.3986	4.34783
O60543	CIDEA	6.52174	0.699301	4.34783
P07858	CTSB	2.53623	7.69231	4.34783
P07814	EPRS	1.08696	10.4895	4.34783			1.41764	2.01337
CON__Q14533;Q14533	KRT81	2.53623	8.39161	4.34783			0.324768	0.324768
P36871;P36871-2;P36871-3	PGM1	5.7971	1.3986	4.34783	2.47862	2.47862
Q5FWE3;Q5FWE3-3;Q5FWE3-2	PRRT3	6.15942	0.699301	4.34783	3.75167	4.52937
P20618	PSMB1	4.71014	3.4965	4.34783			1.48243	1.48243
P62244	RPS15A	3.62319	5.59441	4.34783			2.80389	2.80389
Q02383	SEMG2	4.71014	3.4965	4.34783	5.19104	8.55891
O00161-2;O00161	SNAP23	5.07246	2.7972	4.34783			4.83279	7.88788
Q9BYJ1;Q9BYJ1-2	ALOXE3	1.81159	8.39161	3.62319	10.4135	10.4135	3.38319	4.73231
P09525;P09525-2	ANXA4	4.71014	2.7972	4.10628	5.69023	5.69023
Q5VT79;P13928;P13928-3;Q5VT79-2;P13928-2	ANXA8L2	4.34783	3.4965	4.10628	3.48684	3.48684
O15467	CCL16	3.98551	4.1958	4.10628	6.79102	10.72	6.11397	6.11397
P78371;P78371-2	CCT2	2.89855	6.29371	4.10628	7.79001	7.79001	1.08083	1.10488
P26641;P26641-2	EEF1G	2.89855	6.99301	4.10628			-0.0691643	-0.0691643
P02724-3;P02724-2;P02724	GYPA	6.15942	0	4.10628
P52272-2;P52272	HNRNPM	3.98551	4.1958	4.10628
P08069	IGF1R	2.53623	6.99301	4.10628	4.50491	9.04737	2.9036	8.00863
CON__Q92764;Q92764	KRT35	3.62319	5.59441	4.10628
Q14847;Q14847-2;Q14847-3	LASP1	5.7971	0.699301	4.10628	0.645448	0.645448
Q9Y5Y7	LYVE1	4.34783	3.4965	3.62319	7.62973	7.62973
O60240	PLIN1	0	11.8881	4.10628			2.72542	3.14816
P84098	RPL19	2.89855	6.29371	4.10628			0.0471507	0.0471507
P10301	RRAS	5.43478	1.3986	4.10628			8.23684	8.23684
P05120	SERPINB2	1.44928	9.09091	4.10628	2.06751	2.06751	0.401341	0.569118
P22528	SPRR1B	2.17391	7.69231	4.10628			1.64615	1.64615
Q16563-2;Q16563	SYPL1	1.81159	8.39161	4.10628			2.92946	4.56041
P61088	UBE2N	5.07246	2.0979	4.10628
P45880-2;P45880;P45880-1	VDAC2	1.44928	9.09091	3.62319			0.0819822	0.0819822
Q9Y315	DERA	1.81159	7.69231	3.38164			7.92145	7.92145
Q9NZH8;Q9NZH8-2	IL36G	3.26087	4.8951	3.86473	8.84718	8.84718	3.19725	3.19725
CON__Q9BYQ5;Q9BYQ5;Q9BYR2;Q9BQ66;Q9BYR0;CON__Q9BYQ8;Q9BYQ9;Q9BYQ8;Q9BYQ6	KRTAP4-6	2.17391	7.69231	3.86473
P33993;P33993-2;P33993-3	MCM7	5.43478	0.699301	3.86473
P14780	MMP9	3.98551	3.4965	3.86473			3.3769	5.99701
P55786-2;P55786;A6NEC2;A6NEC2-3;A6NEC2-2	NPEPPS	2.89855	5.59441	3.86473	1.6871	1.6871	0.237456	0.237456
Q13438-6;Q13438-5;Q13438-3;Q13438-2;Q13438-7;Q13438-4;Q13438;Q13438-8	OS9	5.7971	0	3.86473
P30044-2;P30044;P30044-3;P30044-4	PRDX5	4.71014	2.0979	3.86473
Q6NUJ1	PSAPL1	2.53623	6.29371	3.38164	3.54012	3.54012
P62277	RPS13	1.81159	7.69231	3.86473			0.479154	0.759662
P39019	RPS19	1.08696	9.09091	3.86473			0.642225	0.702984
P60866;P60866-2	RPS20	1.44928	8.39161	3.86473
P62753	RPS6	2.17391	6.99301	3.86473
P30740-2;P30740;P50453;O75830	SERPINB1	5.07246	1.3986	3.86473
P48594	SERPINB4	3.26087	4.8951	3.86473
Q562R1	ACTBL2	4.34783	2.0979	3.62319	3.02313	5.17643
Q9NP70-2;Q9NP70	AMBN	3.26087	4.1958	3.62319	4.17408	8.19453	4.87479	4.87479
Q9Y696;Q9NZA1-3;O15247;Q9NZA1-2;Q9NZA1;Q96NY7-2;Q96NY7	CLIC4	5.07246	0.699301	3.62319	1.4398	1.73596
Q13838;Q13838-2;O00148;O00148-3;O00148-2	DDX39B	0.724638	9.09091	3.62319			2.2572	2.2572
P60981-2;P60981	DSTN	1.44928	7.69231	3.62319			0.221426	0.221426
P56537;P56537-2	EIF6	0.724638	9.79021	3.62319			0.661797	0.661797
P07305-2;P07305	H1F0	1.08696	8.39161	3.1401			3.37297	3.52539
CON__Q9NSB2;CON__Q6ISB0;Q9NSB2	KRT84	3.62319	3.4965	3.62319
P13667	PDIA4	4.34783	2.0979	3.62319	12.0685	12.0685
P29034	S100A2	3.98551	3.4965	3.86473	3.66593	4.28071
Q00325-2;Q00325	SLC25A3	2.53623	5.59441	3.62319			5.55837	5.55837
Q01650	SLC7A5	1.08696	8.39161	3.62319			3.06305	5.93816
Q16629-3;Q16629-2;Q16629-4;Q16629	SRSF7	3.62319	3.4965	3.62319
Q08945	SSRP1	5.07246	0.699301	3.62319
Q9UKU6	TRHDE	3.62319	3.4965	3.1401	4.99291	4.99291	7.69843	7.69843
Q3ZCM7	TUBB8	5.43478	0	3.62319
P27824;P27824-2;P27824-3	CANX	4.34783	1.3986	3.38164	6.69045	6.69045
P36980-2;P36980	CFHR2	2.53623	4.8951	2.89855			4.4393	4.4393
P48729-3;P48729;P48729-2	CSNK1A1	3.26087	3.4965	3.1401	4.88336	4.88336
P00387-2;P00387;P00387-3	CYB5R3	5.07246	0	3.38164
Q92616	GCN1L1	1.08696	7.69231	2.89855			2.37478	3.99612
P78417-3;P78417;P78417-2	GSTO1	3.98551	2.0979	3.38164
P09651-3;P09651-2;P09651;Q32P51	HNRNPA1	2.53623	4.8951	3.38164
P18510-4;P18510-2;P18510;P18510-3	IL1RN	2.89855	4.1958	3.38164	4.91231	4.91921	4.17073	4.17073
P08887;P08887-2	IL6R	2.53623	4.8951	3.38164			4.07769	4.73863
P13473-2;P13473;P13473-3	LAMP2	2.53623	4.8951	2.89855
Q14511-3;Q14511	NEDD9	0.362319	9.09091	3.38164			3.0551	7.16722
Q15365	PCBP1	2.89855	4.1958	3.38164
P62750	RPL23A	1.44928	6.99301	3.38164			6.02074	6.02074
P18124	RPL7	1.44928	6.99301	3.38164			0.443956	0.443956
O60506-4;O60506-3;O60506-2;O60506;O60506-5	SYNCRIP	1.44928	6.99301	3.38164
O75347;O75347-2	TBCA	0.724638	8.39161	3.38164			2.49853	3.49756
P13693;P13693-2;Q9HAU6;Q56UQ5	TPT1	1.81159	6.29371	3.38164
Q14134-2;Q14134	TRIM29	2.17391	5.59441	3.38164	4.50662	4.50662
P27482	CALML3	2.17391	4.8951	3.1401
P40227-2;P40227	CCT6A	2.53623	4.1958	2.89855
P32926	DSG3	1.81159	5.59441	3.1401
Q16658	FSCN1	0.724638	7.69231	3.1401			0.26783	0.26783
P04062-4;P04062-2;P04062;P04062-5;P04062-3	GBA	4.71014	0	3.1401	3.02756	6.9483
P48735-2;P48735	IDH2	2.89855	3.4965	3.1401
CON__Q6IFU6;Q6A163	KRT39	1.81159	5.59441	3.1401
Q8IUG1;Q07627;P0C5Y4;Q9BYS1	KRTAP1-3	2.53623	4.8951	3.1401
P41159	LEP	1.44928	6.29371	2.657			1.72849	1.72849
P11940-2;P11940;Q13310-2;Q13310;Q13310-3;Q9H361;Q4VXU2-2;Q4VXU2;Q96DU9-2;Q96DU9	PABPC1	2.17391	4.8951	3.1401
P30048-2;P30048	PRDX3	0.724638	8.39161	3.1401
P62333	PSMC6	3.98551	1.3986	3.1401
Q99969	RARRES2	3.62319	2.0979	3.1401
P04843	RPN1	2.53623	4.1958	3.1401
P62280	RPS11	2.53623	4.1958	3.1401
O75556	SCGB2A1	2.53623	4.1958	3.1401			7.90399	7.90399
P50454	SERPINH1	3.98551	1.3986	3.1401
P08195-2;P08195-3;P08195;P08195-4	SLC3A2	3.26087	2.7972	3.1401
P62318-2;P62318	SNRPD3	2.53623	4.1958	3.1401
P22532	SPRR2D	1.81159	6.29371	3.1401			0.403095	0.403095
Q16851-2;Q16851	UGP2	4.71014	0	3.1401
P27348	YWHAQ	3.26087	2.7972	3.1401
O15204-2;O15204	ADAMDEC1	4.34783	0	2.89855	8.24098	8.24098
Q0VD83-3;Q0VD83;Q0VD83-4	APOBR	0.724638	6.99301	2.89855			0.498211	0.498211
P80723;P80723-2	BASP1	3.26087	2.0979	2.89855
P12532;P12532-2;P17540	CKMT1A	0.724638	6.99301	2.89855			0.07872	0.07872
P09172	DBH	1.81159	4.8951	2.89855			8.04257	8.04257
P35754	GLRX	1.81159	4.8951	2.89855			4.00853	6.30499
P61978-3;P61978;P61978-2	HNRNPK	2.17391	4.1958	2.89855	7.80161	7.80161
P14174	MIF	2.89855	2.7972	2.89855	0.0939045	0.0939045
P30153;P30154-5;P30154-4;P30154;P30154-3;P30154-2	PPP2R1A	2.89855	2.7972	2.89855
P25788-2;P25788	PSMA3	3.26087	2.0979	2.89855
Q07020-2;Q07020	RPL18	1.81159	4.8951	2.89855
P62851	RPS25	0.724638	6.99301	2.89855			1.78336	3.1442
P62241	RPS8	1.81159	4.8951	2.89855
P60903	S100A10	0.724638	6.99301	2.89855			0.382282	0.538926
Q01105-3;Q01105-4;Q01105-2;Q01105;P0DME0	SET	2.17391	4.1958	2.89855
P54577	YARS	3.62319	1.3986	2.89855	2.04777	2.17325
P40121-2;P40121	CAPG	2.17391	3.4965	2.657
Q99832-3;Q99832;Q99832-4	CCT7	2.17391	3.4965	2.657
P50238	CRIP1	2.17391	3.4965	2.657
Q9NR30-2;Q9NR30	DDX21	3.26087	2.0979	2.657
P08246	ELANE	2.53623	2.7972	2.657
Q16778;P33778;P23527;P06899;Q8N257	HIST2H2BE	0.362319	6.99301	2.657			2.71803	2.71803
B2RPK0;P09429	HMGB1P1	1.81159	4.1958	2.657
P31269	HOXA9	3.26087	1.3986	2.657			8.23801	8.23801
Q8IUC1	KRTAP11-1	1.81159	4.8951	2.657
P22234;P22234-2	PAICS	2.53623	2.7972	2.657
P51003-2;P51003	PAPOLA	1.44928	4.8951	2.657			3.55705	4.48585
Q99497	PARK7	1.81159	4.1958	2.657
O75340-2;O75340	PDCD6	3.26087	1.3986	2.657			7.84135	7.84135
P61019-2;P61019;Q8WUD1-2;Q8WUD1	RAB2A	2.53623	2.7972	2.657			5.44648	6.2222
P35268	RPL22	1.81159	4.1958	2.657
P62081	RPS7	0.724638	6.29371	2.657
P09936	UCHL1	2.53623	2.7972	2.657	0.0276666	0.0276666
P00326;P00325-2;P00325	ADH1C	3.26087	0.699301	2.41546	8.69183	8.69183
Q05315	CLC	3.62319	0	2.41546
P24534	EEF1B2	2.53623	2.0979	2.41546
P98160	HSPG2	3.26087	0.699301	2.41546	5.38008	5.38008
CON__Q2M2I5;Q2M2I5	KRT24	3.26087	0.699301	2.41546
P09382	LGALS1	3.26087	0.699301	2.41546
Q92859-3;Q92859-2;Q92859-4;Q92859	NEO1	3.62319	0	2.41546
Q9UQ80;Q9UQ80-2	PA2G4	1.08696	4.8951	2.41546	8.72711	8.72711	0.191963	0.191963
P13797-3;P13797-2;P13797;Q14651	PLS3	0.362319	6.29371	2.41546
P45877	PPIC	3.62319	0	2.41546
P39023;Q92901	RPL3	1.44928	4.1958	2.41546
P46777	RPL5	1.44928	4.1958	2.41546
P62854;Q5JNZ5	RPS26	1.08696	4.8951	2.41546
Q96PL1	SCGB3A2	1.44928	4.1958	1.93237	10.6347	11.6107	2.85618	2.85618
P55000	SLURP1	1.81159	4.1958	2.41546
P16949;P16949-2	STMN1	3.26087	0.699301	2.41546
Q13428-2;Q13428-8;Q13428-6;Q13428-7;Q13428;Q13428-3;Q13428-4;Q13428-5	TCOF1	2.17391	2.7972	2.41546
Q9BQ50-2;Q9BQ50	TREX2	2.89855	1.3986	2.41546
P31415	CASQ1	2.89855	0.699301	2.17391
Q7Z478	DHX29	1.08696	4.1958	2.17391	8.85102	8.85102	2.90878	4.78612
Q86SJ6;Q86SJ6-2	DSG4	1.44928	3.4965	2.17391
P29692;P29692-2;P29692-3;P29692-4	EEF1D	1.81159	2.7972	2.17391
P07954-2;P07954	FH	1.08696	4.1958	2.17391	3.99004	3.99004
O75367-2;O75367-3;O75367	H2AFY	1.44928	3.4965	2.17391
P55084-2;P55084	HADHB	1.44928	3.4965	2.17391	7.78968	7.78968
Q14103-3;Q14103;Q14103-4;Q14103-2	HNRNPD	1.81159	2.7972	2.17391	8.25544	8.25544
Q99714;Q99714-2	HSD17B10	1.08696	4.1958	2.17391			4.56994	4.56994
P51659;P51659-3;P51659-2	HSD17B4	1.44928	3.4965	2.17391
CON__Q6NT21;P78385;CON__P78385	KRT83	1.44928	4.1958	2.17391
CON__Q9BYR8;Q9BYR8	KRTAP3-1	2.53623	1.3986	2.17391
Q8IV20	LACC1	2.53623	1.3986	2.17391	5.44411	5.44411
P09960-3;P09960-2;P09960-4;P09960	LTA4H	3.26087	0	2.17391
P62140;P36873;P36873-2	PPP1CB	0.362319	5.59441	2.17391	16.5831	16.5831
Q06323-3;Q06323;Q06323-2	PSME1	0	6.29371	1.69082			0.893797	0.893797
P32969	RPL9	0	6.29371	2.17391			0.642255	0.642255
P46782	RPS5	1.81159	2.7972	2.17391
Q86U17	SERPINA11	2.89855	0.699301	2.17391
P12236	SLC25A6	2.17391	2.0979	2.17391	2.26684	7.86252
P03973	SLPI	1.81159	2.7972	2.17391			3.9304	3.9304
P62316;P62316-2	SNRPD2	1.44928	3.4965	2.17391
Q8IZP2;P50502;Q8NFI4	ST13P4	1.81159	2.7972	2.17391			0.981042	0.981042
P31948;P31948-2;P31948-3	STIP1	1.44928	3.4965	1.69082
P53999	SUB1	2.17391	2.0979	2.17391
Q9BVK6	TMED9	2.17391	2.0979	2.17391
P50552	VASP	3.26087	0	2.17391
P20160	AZU1	2.17391	1.3986	1.93237
P08311	CTSG	2.17391	1.3986	1.93237
Q9UBC3-4;Q9UBC3-3;Q9UBC3-5;Q9UBC3-2;Q9UBC3-6;Q9UBC3;Q9UBC3-8	DNMT3B	1.81159	2.0979	1.93237	11.4565	11.4565
Q04446	GBE1	2.17391	2.0979	1.93237			6.67882	6.67882
Q71UI9;P0C0S5;Q71UI9-3;Q71UI9-4;Q71UI9-2;Q71UI9-5	H2AFV	1.44928	2.7972	1.93237
P16188;P13746;P04439;P13746-2;P30447;P05534;P30455;P30443;P01893;Q09160	HLA-A	0.724638	0	0.483092
P30459;P30457;P30453;P16190;P16189;P10316;P01892;P01891;P30512;P30456;P30450;P18462;P10314	HLA-A	2.17391	1.3986	1.93237	7.24676	7.24676	8.16841	8.16841
Q12794-4;Q12794-7;Q12794-2;Q12794	HYAL1	2.89855	0	1.93237
CON__Q6IFU5;Q6A162	KRT40	2.17391	1.3986	1.93237
P00403	MT-CO2	1.08696	3.4965	1.93237
P54920	NAPA	1.44928	2.7972	1.93237
P30050;P30050-2	RPL12	0.724638	4.1958	1.93237
P46779;P46779-2;P46779-3;P46779-4;P46779-5	RPL28	0	5.59441	1.93237
P36578	RPL4	0.724638	4.1958	1.93237
P16581	SELE	2.53623	0.699301	1.93237	7.65519	9.8393
P55327-2;P55327-4;P55327;P55327-7;P55327-5;P55327-6;P55327-3;P55327-8	TPD52	1.08696	3.4965	1.93237
P61163	ACTR1A	1.81159	1.3986	1.69082
Q68CP9-3;Q68CP9	ARID2	2.53623	0	1.69082	5.88067	5.88067
O15144	ARPC2	0.724638	3.4965	1.69082
P48643-2;P48643	CCT5	0.724638	3.4965	1.69082
P16070-15;P16070-18;P16070-12;P16070-14;P16070-13;P16070-11;P16070-10;P16070-16;P16070-8;P16070-9;P16070-17;P16070-6;P16070-4;P16070-3;P16070-7;P16070-5;P16070	CD44	0.724638	3.4965	1.20773
P14406	COX7A2	1.08696	2.7972	1.69082
P29373	CRABP2	0.362319	4.1958	1.69082	16.5831	16.5831
Q14152-2;Q14152	EIF3A	1.08696	2.7972	1.69082
P13804-2;P13804	ETFA	2.53623	0	1.69082
P41250	GARS	0	4.8951	1.69082			7.8369	7.8369
Q9UBI6	GNG12	2.17391	0.699301	1.69082
P26583	HMGB2	1.08696	2.7972	1.69082			8.00544	8.00544
P49862;P49862-2	KLK7	0.724638	3.4965	1.69082			4.45376	4.45376
Q14210	LY6D	0	4.8951	1.69082
P43243;P43243-2	MATR3	2.17391	0.699301	1.69082
Q9UNW1-3;Q9UNW1-2;Q9UNW1	MINPP1	2.53623	0	1.69082
Q8WXI7	MUC16	2.53623	0	1.69082
Q13765;E9PAV3-2;E9PAV3;Q9BZK3	NACA	0.724638	3.4965	1.69082
Q99623-2;Q99623	PHB2	0.362319	4.1958	1.69082
O00444-3;O00444-2;O00444	PLK4	0.724638	3.4965	1.69082	11.6859	11.6859	5.33305	5.75064
P67775-2;P67775;P62714	PPP2CA	1.08696	2.7972	1.69082
P40429;Q6NVV1	RPL13A	0	4.8951	1.69082
P62829	RPL23	2.53623	0	1.69082	4.05285	7.9203
P62888	RPL30	0.362319	4.1958	1.69082
P62899-3;P62899;P62899-2	RPL31	1.08696	2.7972	1.69082
P62857	RPS28	0.362319	4.8951	1.69082
P21453	S1PR1	1.81159	1.3986	1.69082	5.9034	5.9034
P37088;P37088-5;P37088-6;P37088-2;P37088-4	SCNN1A	1.08696	2.7972	1.69082			6.59088	6.59088
Q13586;Q13586-2	STIM1	0.724638	3.4965	1.69082	11.7042	11.7042
O15400-2;O15400	STX7	2.17391	0.699301	1.69082	10.3983	10.3983
O00204-2;O00204	SULT2B1	0.362319	4.1958	1.69082
Q12931-2;Q12931	TRAP1	2.17391	0.699301	1.69082
Q9NY65;Q9NY65-2	TUBA8	2.53623	0	1.69082
P13010	XRCC5	1.08696	2.7972	1.69082
P61981	YWHAG	2.17391	0.699301	1.69082
Q04917	YWHAH	1.81159	1.3986	1.69082
Q99798	ACO2	1.08696	2.0979	1.44928	9.11619	9.11619
P61158	ACTR3	0.724638	2.7972	1.44928
P35613-3;P35613-4;P35613-2;P35613	BSG	1.81159	0.699301	1.44928
O76031	CLPX	2.17391	0	1.44928
P28325	CST5	1.44928	1.3986	1.44928
Q02487-2;Q02487	DSC2	1.44928	1.3986	1.44928
P63167;Q96FJ2	DYNLL1	0.724638	2.7972	1.44928
P23588-2;P23588	EIF4B	1.81159	0.699301	1.44928
O60841	EIF5B	1.44928	1.3986	1.44928
O43390-4;O43390;O43390-2;O43390-3	HNRNPR	0.724638	2.7972	1.44928
Q96P70	IPO9	1.81159	0.699301	1.44928
P56192;P56192-2	MARS	0	4.1958	1.20773			4.81967	4.81967
P31153-2;P31153;Q00266	MAT2A	1.08696	2.0979	1.44928
P40925;P40925-3;P40925-2	MDH1	0.724638	2.7972	1.44928
P11498;P11498-2	PC	1.81159	0.699301	1.44928
P26599;P26599-2;P26599-3;O95758-1;O95758-6;O95758-2;O95758;O95758-5;O95758-4	PTBP1	1.08696	2.0979	1.44928
Q9NS23-2;Q9NS23;Q9NS23-5	RASSF1	2.17391	0	1.44928	8.46761	8.46761
P38159-3;P38159-2;Q96E39;P38159	RBMX	0.724638	2.7972	1.44928			5.15556	5.15556
P18621-2;P18621;P18621-3	RPL17	1.08696	2.0979	1.44928
P04844-2;P04844	RPN2	0	4.1958	1.44928			1.49689	1.49689
P62266	RPS23	0.362319	3.4965	1.44928
P42677;Q71UM5	RPS27	0.362319	3.4965	1.44928
Q8NC51-4;Q8NC51-3;Q8NC51-2;Q8NC51	SERBP1	1.44928	1.3986	1.44928
P00441	SOD1	0	4.1958	1.44928			1.07156	1.07156
P05455	SSB	1.08696	2.0979	1.44928
P51571	SSR4	0.724638	2.7972	1.20773
P21980;P21980-2	TGM2	2.17391	0	1.44928	11.3565	11.3565
O43548-2;O43548	TGM5	0	4.1958	1.44928			4.26235	4.67134
P02585	TNNC2	1.08696	2.0979	1.44928			6.26265	6.26265
Q13885	TUBB2A	0	4.1958	1.44928
Q15067-3;Q15067-2;Q15067	ACOX1	0.362319	2.7972	1.20773
P51648;P51648-2	ALDH3A2	0.724638	2.0979	1.20773
O43681	ASNA1	1.08696	1.3986	1.20773
P16615-5;P16615-2;P16615-3;P16615;P16615-4	ATP2A2	1.08696	1.3986	1.20773
O75531	BANF1	0	3.4965	1.20773			4.54669	7.18571
O43852-9;O43852-15;O43852-8;O43852-5;O43852-6;O43852-2;O43852;O43852-4;O43852-3	CALU	1.81159	0	1.20773	7.83507	7.83507
Q86VP6;Q86VP6-2;Q86VP6-3	CAND1	0.362319	2.7972	1.20773
P16152;P16152-2;O75828	CBR1	0.724638	2.0979	1.20773
Q16543	CDC37	1.08696	1.3986	1.20773
Q5TB80-2;Q5TB80	CEP162	1.08696	1.3986	0.966184	9.22242	9.22242
P62633-2;P62633;P62633-7;P62633-3;P62633-8;P62633-5;P62633-4;P62633-6	CNBP	1.44928	0.699301	1.20773
P21291	CSRP1	1.81159	0	1.20773
Q9Y6C2-2;Q9Y6C2	EMILIN1	1.81159	0	1.20773
Q9Y285-2;Q9Y285	FARSA	1.81159	0	1.20773	8.93339	8.93339
P52597	HNRNPF	1.08696	1.3986	1.20773
Q12905	ILF2	0.362319	3.4965	1.20773
CON__O76009;O76009;CON__Q6NTB9	KRT33A	0.724638	2.0979	0.966184
Q9BYR6	KRTAP3-3	1.08696	1.3986	1.20773
P35580-2;P35580;P35580-5;P35580-3;P35580-4	MYH10	1.08696	1.3986	1.20773			7.93463	7.93463
Q08J23-3;Q08J23-2;Q08J23	NSUN2	1.08696	1.3986	1.20773	11.023	11.023
Q9ULI1	NWD2	1.81159	0	1.20773
O75594	PGLYRP1	0.724638	2.0979	1.20773			6.06745	6.06745
P19957	PI3	0	3.4965	1.20773
Q02809;Q02809-2	PLOD1	1.81159	0	1.20773
Q04941	PLP2	0	3.4965	1.20773
P14314-2;P14314	PRKCSH	1.08696	1.3986	1.20773
Q16378	PRR4	1.81159	0	1.20773	-0.0180108	-0.0180108
O75475;O75475-3;O75475-2	PSIP1	1.44928	0.699301	1.20773
Q13200;Q13200-2;Q13200-3	PSMD2	1.08696	1.3986	1.20773
Q02543	RPL18A	0	3.4965	1.20773
P83731	RPL24	0.362319	2.7972	1.20773
P49207	RPL34	0	3.4965	1.20773
O75298	RTN2	1.81159	0	1.20773	7.35989	7.35989
Q8NEX9	SDR9C7	0	3.4965	1.20773			8.01823	8.01823
P05154	SERPINA5	0.724638	2.0979	0.724638
Q7KZF4	SND1	1.81159	0	1.20773	7.98921	7.98921
P17987	TCP1	0.724638	2.0979	1.20773
P63316	TNNC1	1.44928	0.699301	1.20773
P67809;Q9Y2T7	YBX1	1.08696	1.3986	1.20773
P54819-6;P54819-2;P54819;P54819-4;P54819-3;P54819-5	AK2	0.362319	2.0979	0.966184
Q8N4F0	BPIFB2	1.08696	0.699301	0.966184
P52943;P52943-2	CRIP2	0.362319	2.0979	0.966184	16.5831	16.5831	7.54866	7.54866
P05198	EIF2S1	1.08696	0.699301	0.966184
Q7L2H7;Q7L2H7-2	EIF3M	0.724638	1.3986	0.966184
P84090	ERH	0.724638	1.3986	0.966184
P62861	FAU	0.362319	2.0979	0.966184
P35637-2;P35637;Q92804-2;Q92804	FUS	0.724638	1.3986	0.966184
P51991-2;P51991	HNRNPA3	0.362319	2.0979	0.966184
Q92598-2;Q92598-3;Q92598;Q92598-4	HSPH1	0.724638	1.3986	0.966184
Q9UNL4-8;Q9UNL4-3;Q8WYH8-2;Q8WYH8;Q9UNL4-4;Q9UNL4-7;Q9UNL4-5;Q9UNL4-6;Q9UNL4-2;Q9UNL4	ING4	1.08696	0.699301	0.966184	11.3162	11.3162
Q14974;Q14974-2	KPNB1	0.362319	2.0979	0.966184
P60331;P60409-2;P60409;P60369;P60370;CON__P60413;P60413;P60410;P60411;P60372;P60368;P60412	KRTAP10-1	0.724638	1.3986	0.966184
Q6P5S2	LEG1	1.08696	1.3986	0.966184
Q96AG4	LRRC59	0.362319	2.0979	0.966184
Q15555-2;Q15555-4;Q15555-5;Q15555-3;Q15555	MAPRE2	1.44928	0	0.966184
P03956	MMP1	0.724638	2.0979	0.724638	10.9571	10.9571
P55157;P55157-2	MTTP	0.724638	1.3986	0.966184			8.16211	8.16211
P20929-4;P20929;P20929-3;P20929-2	NEB	1.44928	0	0.966184
Q9Y3R4	NEU2	0	2.7972	0.966184
Q9Y697-2;Q9Y697-3;Q9Y697	NFS1	1.44928	0	0.966184
O00567	NOP56	1.08696	0.699301	0.966184	8.42976	8.42976
Q15366-7;Q15366-8;Q15366-4;Q15366-5;Q15366-6;Q15366-3;Q15366;Q15366-2;P57721-2;P57721-3;P57721-5;P57721-4;P57721	PCBP2	0.362319	2.0979	0.966184
P14555	PLA2G2A	1.08696	0.699301	0.966184
Q13162	PRDX4	0.724638	1.3986	0.966184			7.72934	7.72934
P78527-2;P78527	PRKDC	0.362319	2.0979	0.966184			2.82001	2.82001
O00231;O00231-2	PSMD11	0.724638	1.3986	0.966184	8.42107	8.42107
P61006-2;P61006;P51153;Q92930;P59190-2;P59190;P20337;P20336;Q96E17	RAB8A	0.724638	1.3986	0.966184
P35241;P35241-5;P35241-4;P35241-3;P35241-2	RDX	1.44928	1.3986	1.20773
P27635;Q96L21	RPL10	0	2.7972	0.966184			4.6287	4.6287
P26373;P26373-2	RPL13	0.724638	1.3986	0.966184
P61313;P61313-2	RPL15	0	2.7972	0.966184
P62910	RPL32	0.724638	1.3986	0.966184
P05386	RPLP1	0.724638	1.3986	0.966184
P62847-2;P62847-3;P62847;P62847-4	RPS24	0.362319	2.0979	0.966184
P49591	SARS	0.362319	2.0979	0.966184
O95968	SCGB1D1	0.362319	2.0979	0.724638
Q00796;Q00796-2	SORD	1.08696	0.699301	0.966184	7.59583	7.59583
P84103-2;P84103	SRSF3	1.08696	0.699301	0.966184
Q04837	SSBP1	1.44928	0	0.966184
O75558	STX11	1.44928	0	0.966184
P61956-2;P61956;Q6EEV6;P55854;P55854-2	SUMO2	0	2.7972	0.966184
P09758	TACSTD2	0.362319	2.0979	0.966184
Q8NBS9;Q8NBS9-2	TXNDC5	0.362319	2.0979	0.966184
Q13155	AIMP2	1.08696	0	0.724638	8.25638	8.25638
P14550	AKR1A1	1.08696	0	0.724638
P42330;P52895-2;P42330-2;Q04828;P52895;P17516	AKR1C3	0.362319	1.3986	0.724638			8.24606	8.24606
P51857-2;P51857	AKR1D1	0.724638	0.699301	0.724638
Q9Y235	APOBEC2	0.724638	0.699301	0.724638
P31941-2;P31941;Q9UH17	APOBEC3A	0.362319	1.3986	0.724638
P30049	ATP5D	0.362319	1.3986	0.724638
Q8N9M1-2;Q8N9M1	C19orf47	1.08696	0	0.724638	8.36849	8.36849
Q8NEQ6	C1orf64	1.08696	0	0.724638	8.80486	8.80486
P30281-2;P30281	CCND3	1.08696	0	0.724638	7.8006	7.8006
Q07065	CKAP4	0	2.0979	0.724638
P13073	COX4I1	0	2.0979	0.724638
P09668	CTSH	0.724638	0.699301	0.724638
Q92841-1;Q92841-3;Q92841;Q92841-2	DDX17	0.724638	0.699301	0.724638
P17661	DES	0.362319	1.3986	0.724638			8.21038	8.21038
Q13011	ECH1	1.08696	0	0.724638	7.85129	7.85129
P13929-3;P13929-2;P13929	ENO3	0	2.0979	0.724638
B1AJZ9-4;B1AJZ9;B1AJZ9-3	FHAD1	0.362319	1.3986	0.724638
Q13283	G3BP1	0.724638	0.699301	0.724638
P00367-2;P00367-3;P00367;P49448	GLUD1	0	2.0979	0.724638
P17174	GOT1	0.724638	0.699301	0.724638
P43304-2;P43304	GPD2	1.08696	0	0.724638
P28799;P28799-3;P28799-2	GRN	0	2.0979	0.724638			6.52228	6.52228
A6NFK2	GRXCR2	1.08696	0	0.724638	8.48306	8.48306
Q16836;Q16836-3;Q16836-2	HADH	1.08696	0	0.724638
P10321	HLA-C	1.08696	0	0.724638
Q99729-3;Q99729-2;Q99729-4;Q99729	HNRNPAB	0.724638	0.699301	0.724638
P55795	HNRNPH2	1.08696	0	0.724638	8.46921	8.46921
P54652	HSPA2	0.362319	1.3986	0.724638
Q14623	IHH	1.08696	0	0.724638	9.13053	10.6899
P20702	ITGAX	1.08696	0	0.724638
Q9BYR7	KRTAP3-2	1.08696	0	0.724638
P49257	LMAN1	1.08696	0	0.724638	8.44628	8.44628
O95274	LYPD3	0	2.0979	0.724638
P48163	ME1	0	2.0979	0.724638
O75306	NDUFS2	1.08696	0	0.724638	7.93258	7.93258
Q8WTW4-2;Q8WTW4	NPRL2	0	2.0979	0.724638			2.19609	2.19609
Q53EL6-2;Q53EL6	PDCD4	0.724638	0.699301	0.724638
P62136;P62136-2;P62136-3	PPP1CA	0.362319	1.3986	0.724638
Q16651-2;Q16651	PRSS8	0.724638	0.699301	0.724638
P25787	PSMA2	0	2.0979	0.724638			7.02576	7.02576
P23468-3;P23468-7;P23468-5;P23468-4;P23468-6;P23468-2;P10586-2;P10586;P23468	PTPRD	1.08696	0	0.724638
Q15293;Q15293-2	RCN1	0.724638	0.699301	0.724638
P46778	RPL21	0	2.0979	0.724638
P62841	RPS15	0.724638	0.699301	0.483092
P08708	RPS17	0	2.0979	0.724638
Q8WUS8	SDR42E1	1.08696	0	0.724638	3.81533	3.81533
Q9BYE4	SPRR2G	0.724638	0.699301	0.724638
Q9Y6N5	SQRDL	0.362319	1.3986	0.724638
P01135-2;P01135;P01135-3;P01135-5;P01135-4	TGFA	1.08696	0	0.724638	8.35246	15.1279
Q03167-2;Q03167	TGFBR3	0.362319	1.3986	0.724638			6.23572	6.23572
Q9Y5L4	TIMM13	0.362319	1.3986	0.724638
P49755	TMED10	1.08696	0	0.724638	7.92434	7.92434
Q9NS69	TOMM22	0.724638	0.699301	0.724638
P04637-7;P04637-4;P04637;P04637-8;P04637-9;P04637-5;P04637-6;P04637-2;P04637-3	TP53	0	2.0979	0.724638			7.02142	7.02142
P48444-2;P48444	ARCN1	0.362319	0.699301	0.483092
O15145	ARPC3	0	1.3986	0.483092
O75964	ATP5L	0.362319	0.699301	0.483092
P27708	CAD	0.362319	0.699301	0.483092
Q9UNS2	COPS3	0	1.3986	0.483092
P61923-2;P61923-3;P61923;P61923-4	COPZ1	0.362319	0.699301	0.483092
P09228	CST2	0.724638	0	0.483092
Q13616	CUL1	0.362319	0.699301	0.241546
CON__A3EZ82;Q6E0U4-7;Q6E0U4-3;Q6E0U4-5;Q6E0U4-6;Q6E0U4-4;Q6E0U4-16;Q6E0U4-2;Q6E0U4;CON__A3EZ79;Q6E0U4-13;Q6E0U4-11;Q6E0U4-14;Q6E0U4-12;Q6E0U4-10;Q6E0U4-9;Q6E0U4-8	DMKN	0	1.3986	0.483092			7.65663	7.65663
Q14126	DSG2	0	1.3986	0.483092			8.23675	8.23675
Q99613-2;Q99613;B5ME19	EIF3C	0.362319	0.699301	0.483092
O00303	EIF3F	0	1.3986	0.483092
Q04637-6;Q04637-7;Q04637-5;Q04637-4;Q04637-3;Q04637;Q04637-8;Q04637-9	EIF4G1	0.362319	0.699301	0.483092
P16452-3;P16452;P16452-2	EPB42	0.724638	0	0.483092
Q96HE7;Q86YB8	ERO1L	0.362319	0.699301	0.483092
P30040;P30040-2	ERP29	0.362319	0.699301	0.483092
Q8N461-2;Q8N461	FBXL16	0.724638	0	0.483092
P39748-2;P39748	FEN1	0.362319	0.699301	0.483092
Q96AE4;Q96AE4-2	FUBP1	0.362319	0.699301	0.483092
P09958	FURIN	0	1.3986	0.483092			7.87624	7.87624
P09601	HMOX1	0	1.3986	0.483092
Q9UK76-3;Q9UK76;Q9UK76-2	HN1	0.362319	0.699301	0.483092
P31942-3;P31942-2;P31942;P31942-6;P31942-5;P31942-4	HNRNPH3	0	1.3986	0.483092
Q58FF8	HSP90AB2P	0.724638	0	0.483092
P01344;P01344-3	IGF2	0.724638	2.0979	0.966184	8.37447	8.37447
P01344-2	IGF2	3.26087	11.1888	5.07246	11.4005	11.4005	3.64557	5.56339
P20760	Igg-2a	0	1.3986	0.483092			8.21824	8.21824
Q12906-5;Q12906-4;Q12906-2;Q12906-6;Q12906-3;Q12906;Q12906-7	ILF3	0.362319	0.699301	0.483092
P07288-5;P07288-2;P07288;P07288-3;P07288-4;P20151-3;P20151-2;P20151	KLK3	0	1.3986	0.483092			8.1626	8.1626
P52292	KPNA2	0.362319	0.699301	0.483092
CON__Q7Z3Z0;Q7Z3Z0	KRT25	0	1.3986	0.483092
Q8IUC0	KRTAP13-1	0.724638	0	0.483092
CON__Q9BYQ7;Q9BYQ7	KRTAP4-1	0.362319	0.699301	0.483092
Q9GZZ8	LACRT	0.362319	0.699301	0.483092
P20645	M6PR	0.724638	0	0.483092
Q14764	MVP	0.724638	0	0.483092
P11055;A7E2Y1	MYH3	0.724638	0	0.483092
P13535	MYH8	0.724638	0	0.483092
Q02045	MYL5	0.724638	0	0.483092
Q9NP98	MYOZ1	0.724638	0	0.483092	2.64169	2.64169
Q04721	NOTCH2	0.724638	0	0.483092	11.2171	11.2171
O60462-3;O60462-4;O60462-2;O60462-6	NRP2	29.7101	16.7832	25.6039	0.415735	1.60028	1.40121	8.18141
O60462-5;O60462	NRP2	0	1.3986	0.483092			8.21103	8.21103
P0C7T2;Q8NH04	OR2T7	0.724638	0	0.483092	11.7033	11.7033
P55809	OXCT1	0.362319	0.699301	0.483092
Q13442	PDAP1	0.362319	0.699301	0.483092
O00264	PGRMC1	0.362319	0.699301	0.483092
P40967-3;P40967-4;P40967-5;P40967;P40967-2	PMEL	0.724638	0	0.483092
P25786;P25786-2	PSMA1	0.362319	0.699301	0.483092
P28074-2;P28074	PSMB5	0	1.3986	0.483092
P61289;P61289-3;P61289-2	PSME3	0.362319	0.699301	0.483092
Q9UJF2;Q9UJF2-2	RASAL2	0.724638	0	0.483092
Q14498-3;Q14498-2;Q14498	RBM39	0.362319	0.699301	0.483092
Q9Y5S9-2;Q9Y5S9	RBM8A	0.362319	0.699301	0.483092
P61513	RPL37A	0.724638	0	0.483092
Q9P2E9-3;Q9P2E9-2;Q9P2E9;Q8N4C6-6;Q8N4C6-11;Q8N4C6-4;Q8N4C6-9;Q8N4C6-2;Q8N4C6;Q8N4C6-5;Q8N4C6-10;Q8N4C6-7	RRBP1	0.362319	0.699301	0.483092
Q9Y265-2;Q9Y265	RUVBL1	0.362319	0.699301	0.483092
O75396	SEC22B	0.362319	0.699301	0.483092
O75635-2;O75635	SERPINB7	0.724638	0	0.483092
P34897-3;P34897;P34897-2	SHMT2	0	1.3986	0.483092
Q96RL6-2;Q96RL6	SIGLEC11	0.724638	0	0.483092	10.5172	10.5172
Q15758;Q15758-3;Q15758-2	SLC1A5	0.362319	0.699301	0.483092
P50443	SLC26A2	0.724638	0	0.483092
Q499Z3-4;Q499Z3-2;Q499Z3-3;Q499Z3	SLFNL1	0.724638	0	0.483092	11.5221	11.5221
P02814	SMR3B	0.724638	0	0.483092
O75643;O75643-2	SNRNP200	0.362319	0.699301	0.483092
P09661	SNRPA1	0.362319	0.699301	0.483092
P62304	SNRPE	0	1.3986	0.483092
P35326	SPRR2A	0	1.3986	0.483092
P11387	TOP1	0.362319	0.699301	0.483092
P06753	TPM3	0.724638	0	0.483092
P06753-6	TPM3	35.1449	14.6853	28.5024	0.473639	0.98741	0.66048	1.26568
O14773-2;O14773	TPP1	0.724638	0	0.483092
Q13509;Q13509-2	TUBB3	0	1.3986	0.483092
P45974-2;P45974	USP5	0	1.3986	0.483092
Q5VU13	VSIG8	0	1.3986	0.483092
Q9BR84	ZNF559	0.724638	0	0.483092
O75607	NPM3	0	0.699301	0.241546
Q9NUJ1-2;Q9NUJ1-3;Q9NUJ1	ABHD10	0.362319	0	0.241546
P21399	ACO1	0.362319	0	0.241546
P61160;P61160-2	ACTR2	0	0.699301	0.241546
Q16186	ADRM1	0	0.699301	0.241546
Q02952-3;Q02952-2;Q02952	AKAP12	0	0.699301	0.241546
P15121	AKR1B1	0.362319	0	0.241546
Q86V81	ALYREF	0.362319	0	0.241546
P63010-3;Q10567-4;P63010;Q10567-3;Q10567-2;Q10567;P63010-2	AP2B1	0	0.699301	0.241546
P84085	ARF5	0	0.699301	0.241546
P23560;P23560-2;P23560-3;P23560-5;P23560-4	BDNF	0	0.699301	0.241546
P22004	BMP6	0.362319	0	0.241546
P51587	BRCA2	0.362319	0	0.241546
P20290-2;P20290	BTF3	0.362319	0	0.241546
Q8IYE0	CCDC146	0.362319	0	0.241546
Q9BYD5	CNFN	0	0.699301	0.241546
P05814	CSN2	0.362319	0	0.241546
Q6NT55	CYP4F22	0	0.699301	0.241546
P07108;P07108-6	DBI	0	0.699301	0.241546
P30046-2;P30046;A6NHG4	DDT	0	0.699301	0.241546
P30084	ECHS1	0	0.699301	0.241546
Q2VIR3-2;Q2VIR3;P41091	EIF2S3L	0	0.699301	0.241546
O75822-2;O75822;O75822-3	EIF3J	0	0.699301	0.241546
Q14240;Q14240-2	EIF4A2	0	0.699301	0.241546
P38919	EIF4A3	0	0.699301	0.241546
P21128-3;P21128-2;P21128	ENDOU	0	0.699301	0.241546
P10768	ESD	0.362319	0	0.241546
O15540	FABP7	0.362319	0	0.241546
Q9BXW9-3;Q9BXW9;Q9BXW9-1	FANCD2	0.362319	0	0.241546
P22087;A6NHQ2	FBL	0	0.699301	0.241546
Q14315-2;Q14315	FLNC	0.362319	0	0.241546
Q96CP2	FLYWCH2	0	0.699301	0.241546
Q9UN86-2;Q9UN86	G3BP2	0	0.699301	0.241546
P22102;P22102-2	GART	0	0.699301	0.241546
P00505;P00505-2	GOT2	0.362319	0	0.241546
P21266;P46439	GSTM3	0	0.699301	0.241546
P41252	IARS	0.362319	0	0.241546
P22692-2;P22692	IGFBP4	0.362319	0	0.241546
P16144-4;P16144-2;P16144-3;P16144;P16144-5	ITGB4	0	0.699301	0.241546
Q9BYE3	LCE3D	0.362319	0	0.241546
Q9NX58	LYAR	0.362319	0	0.241546
Q8TD91-2;O60732-2;P43355;P43358;P43361;A2A368;A8MXT2;Q96M61;O15480;P43363;O60732	MAGEC1	0.362319	0	0.241546
P55145	MANF	0.362319	0	0.241546
Q9NXL9-3;Q9NXL9-2;Q9NXL9	MCM9	0.362319	0	0.241546
P25325;P25325-2	MPST	0	0.699301	0.241546
Q9UBG0	MRC2	0.362319	0	0.241546
Q13421-4;Q13421-3;Q13421;Q13421-2	MSLN	0.362319	0	0.241546
Q9UKX3	MYH13	0.362319	0	0.241546
P55209-3;P55209-2;P55209	NAP1L1	0	0.699301	0.241546
P15531;P15531-2	NME1	0	0.699301	0.241546
Q15233-2;Q15233	NONO	0	0.699301	0.241546
P15559-3;P15559-2;P15559	NQO1	0.362319	0	0.241546
Q9Y266	NUDC	0	0.699301	0.241546
Q86U42-2;Q86U42	PABPN1	0	0.699301	0.241546
O75459	PAGE1	0	0.699301	0.241546
Q8WW12-2;Q8WW12	PCNP	0	0.699301	0.241546
P10720	PF4V1	0	0.699301	0.241546
Q8IV08	PLD3	0	0.699301	0.241546
O60568	PLOD3	0.362319	0	0.241546
Q99935	PROL1	0.362319	0	0.241546
Q6MZM9	PRR27	0.362319	0	0.241546
P49720	PSMB3	0	0.699301	0.241546
P35998;P35998-2	PSMC2	0.362319	0.699301	0.483092
Q99460-2;Q99460	PSMD1	0	0.699301	0.241546
O00487	PSMD14	0	0.699301	0.241546
Q16401-2;Q16401	PSMD5	0	0.699301	0.241546
P51665	PSMD7	0	0.699301	0.241546
P78330	PSPH	0	0.699301	0.241546
P06454-2;P06454	PTMA	0	0.699301	0.241546
Q9UHX1-4;Q9UHX1-6;Q9UHX1-3;Q9UHX1-5;Q9UHX1-2;Q9UHX1	PUF60	0	0.699301	0.241546
Q15493-2;Q15493	RGN	0.362319	0	0.241546	16.5831	16.5831
Q15287-3;Q15287-2;Q15287	RNPS1	0.362319	0	0.241546
P35237	SERPINB6	0	0.699301	0.241546
Q13435	SF3B2	0	0.699301	0.241546
P53985-2;P53985	SLC16A1	0	0.699301	0.241546
P62314	SNRPD1	0	0.699301	0.241546
P04179-3;P04179-4;P04179;P04179-2	SOD2	0.362319	0	0.241546
CON__P31096;P10451-3;P10451-4;P10451-5;P10451-2;P10451	SPP1	0.362319	0	0.241546
Q86TD4-2;Q86TD4	SRL	0.362319	0	0.241546
Q9Y5B9	SUPT16H	0	0.699301	0.241546
Q9Y5L0-3;Q9Y5L0;Q9Y5L0-1	TNPO3	0	0.699301	0.241546
P62995-3;P62995	TRA2B	0.362319	0	0.241546
P04350	TUBB4A	0	0.699301	0.241546
Q9BUF5	TUBB6	0	0.699301	0.241546
Q6IBS0	TWF2	0	0.699301	0.241546
P63279	UBE2I	0	0.699301	0.241546
P26640	VARS	0	0.699301	0.241546
P16989-2;P16989-3;P16989	YBX3	0	0.699301	0.241546
O60844	ZG16	0.362319	0	0.241546

## Sheet: Batches Kruskal Wallis test
KRUSKAL WALLIS TEST AND FREQUENCIES ACROSS EXPERIMENTAL BATCHES (proteins found in ƒ > 20% of all assays )
				Frequency (%) per Batch
Protein		p.value	Frequency (%) overall	20150601	20151109	20151209	20160511	20160629	20160720
AHNAK.Q09666.Q09666.2.	AHNAK	1.46e-05	20.0483	30.2158	0	3.7037	10.8696	29.1667	28
KRT36.CON__O76013.O76013.O76013.2.	KRT36	1.12e-05	20.2899	17.2662	100	11.1111	34.7826	4.16667	20
P4HB.P07237.	P4HB	7.38e-11	20.2899	36.6906	100	8.64198	4.34783	25	17.3333
RAB10.P61026.	RAB10	3.3e-06	20.2899	35.9712	0	2.46914	20.6522	8.33333	14.6667
ALDH16A1.Q8IZ83.Q8IZ83.3.Q8IZ83.2.	ALDH16A1	9.19e-16	20.7729	46.0432	0	18.5185	0	0	9.33333
CORO1A.P31146.	CORO1A	1.01e-15	20.7729	46.7626	0	7.40741	5.43478	12.5	9.33333
GGCT.O75223.O75223.3.O75223.2.O75223.4.	GGCT	1.86e-10	20.7729	19.4245	0	7.40741	8.69565	45.8333	45.3333
S100A14.Q9HCY8.	S100A14	3.98e-07	20.7729	23.0216	0	8.64198	8.69565	54.1667	34.6667
AMY1A.AMY2A.AMY2B.P04745.P04746.P19961.P19961.2.P04746.2.	AMY1A	1.37e-06	21.0145	38.1295	0	7.40741	13.0435	20.8333	14.6667
CAP1.Q01518.Q01518.2.	CAP1	2.02e-29	21.0145	56.1151	0	3.7037	0	0	8
KRT18.P05783.CON__H.INV.HIT000015463.	KRT18	2.08e-07	21.0145	35.9712	66.6667	22.2222	4.34783	16.6667	12
RPS3A.P61247.	RPS3A	8.45e-09	21.0145	24.4604	0	6.17284	39.1304	33.3333	5.33333
YWHAE.P62258.P62258.2.	YWHAE	1.01e-11	21.0145	41.7266	0	3.7037	8.69565	0	24
PLXDC2.Q6UX71.Q6UX71.2.	PLXDC2	0.000371562	21.256	23.0216	0	4.93827	20.6522	33.3333	33.3333
LIMS1.P48059.P48059.4.P48059.2.P48059.5.P48059.3.Q7Z4I7.3.Q7Z4I7.Q7Z4I7.5.Q7Z4I7.2.P0CW19.2.Q7Z4I7.4.	LIMS1	4.36e-40	21.7391	62.5899	0	0	0	0	4
PTHLH.P12272.2.P12272.P12272.3.	PTHLH	1.68e-05	21.7391	23.741	0	39.5062	13.0435	8.33333	14.6667
SIL1.Q9H173.	SIL1	5.57e-21	21.7391	51.0791	33.3333	6.17284	5.43478	25	2.66667
WDR1.O75083.O75083.3.	WDR1	1.07e-23	21.9807	53.9568	0	1.23457	3.26087	0	16
TKT.P29401.P29401.2.	TKT	0.01217	22.2222	32.3741	66.6667	16.0494	17.3913	12.5	17.3333
CALM1.P62158.	CALM1	4.88e-06	22.4638	38.8489	0	7.40741	14.1304	4.16667	25.3333
RAB7A.P51149.	RAB7A	1.09e-12	22.4638	39.5683	100	7.40741	4.34783	41.6667	20
SAR1A.SAR1B.Q9NR31.Q9NR31.2.Q9Y6B6.	SAR1A	4.99e-16	22.9469	48.2014	0	7.40741	3.26087	41.6667	12
F13B.P05160.	F13B	6.85e-14	23.1884	47.482	0	24.6914	7.6087	8.33333	1.33333
HTRA1.Q92743.	HTRA1	3.15e-24	23.1884	54.6763	0	14.8148	1.08696	16.6667	4
RELN.P78509.3.P78509.2.P78509.	RELN	6.77e-07	23.1884	43.1655	0	8.64198	18.4783	16.6667	10.6667
SPRR2E.P22531.Q96RM1.	SPRR2E	0.00060626	23.1884	24.4604	0	6.17284	30.4348	12.5	34.6667
DNAJB9.Q9UBS3.	DNAJB9	2.01e-17	23.43	38.8489	0	7.40741	3.26087	75	21.3333
GSDMA.Q96QA5.	GSDMA	5.28e-07	23.43	15.1079	0	12.3457	22.8261	62.5	40
SPCS3.P61009.	SPCS3	1.75e-19	23.43	51.7986	0	13.5802	1.08696	33.3333	6.66667
CFHR5.Q9BXR6.	CFHR5	1.29e-17	23.6715	48.2014	100	3.7037	7.6087	41.6667	10.6667
IGF1.P05019.P05019.3.P05019.2.P05019.4.	IGF1	1.36e-08	23.6715	40.2878	0	14.8148	6.52174	50	16
KRT72.CON__Q14CN4.1.Q14CN4.3.Q14CN4.2.Q14CN4.	KRT72	4.17e-30	23.6715	17.9856	0	6.17284	17.3913	0	69.3333
MYL12A.MYL12B.MYL9.P19105.O14950.P24844.P24844.2.	MYL12A	1.31e-30	23.913	61.1511	0	2.46914	3.26087	4.16667	10.6667
PNP.P00491.	PNP	1.56e-08	23.913	38.8489	0	3.7037	11.9565	50	25.3333
RNH1.P13489.	RNH1	5.32e-18	23.913	14.3885	33.3333	6.17284	16.3043	45.8333	62.6667
TPM4.P67936.	TPM4	5.59e-40	24.1546	66.1871	0	0	1.08696	4.16667	8
TPI1.P60174.1.P60174.P60174.4.	TPI1	3.17e-10	24.6377	38.1295	33.3333	8.64198	9.78261	4.16667	41.3333
OIT3.Q8WWZ8.Q8WWZ8.2.	OIT3	1.39e-14	24.8792	13.6691	0	4.93827	31.5217	50	52
SLC2A14.SLC2A3.Q8TDB8.4.Q8TDB8.2.Q8TDB8.Q8TDB8.5.Q8TDB8.3.P11169.	SLC2A14	7.13e-13	25.1208	46.7626	0	16.0494	5.43478	12.5	24
ADIPOQ.Q15848.	ADIPOQ	3.47e-21	25.3623	56.8345	0	11.1111	14.1304	8.33333	2.66667
NCCRP1.Q6ZVX7.	NCCRP1	0.000741028	25.3623	31.6547	0	8.64198	19.5652	33.3333	37.3333
HIST1H1E.HIST1H1C.HIST1H1D.HIST1H1A.P10412.P16403.P16402.Q02539.P22492.	HIST1H1E	3.72e-09	25.6039	21.5827	0	7.40741	19.5652	58.3333	50.6667
NRP2.O60462.3.O60462.4.O60462.2.O60462.6.	NRP2	0.00053677	25.6039	33.0935	0	37.037	16.3043	12.5	16
AGPAT1.Q99943.	AGPAT1	2.28e-24	25.8454	47.482	0	1.23457	13.0435	83.3333	10.6667
ALDOB.P05062.	ALDOB	5.38e-21	25.8454	48.9209	0	44.4444	1.08696	0	2.66667
CLIC1.O00299.	CLIC1	2.78e-31	25.8454	64.0288	0	2.46914	1.08696	0	20
GP1BA.P07359.	GP1BA	2.81e-32	25.8454	63.3094	100	1.23457	9.78261	8.33333	5.33333
RPL11.P62913.2.P62913.	RPL11	5.94e-08	26.3285	44.6043	0	20.9877	7.6087	8.33333	28
SERPINA7.P05543.CON__Q9TT36.	SERPINA7	4.39e-26	26.57	48.9209	100	8.64198	8.69565	83.3333	5.33333
EPPK1.P58107.	EPPK1	0.000313781	26.8116	33.8129	33.3333	19.7531	11.9565	29.1667	38.6667
KRT80.CON__Q6KB66.1.Q6KB66.2.Q6KB66.Q6KB66.3.	KRT80	6.36e-18	26.8116	23.741	0	11.1111	9.78261	83.3333	53.3333
RBP4.P02753.	RBP4	5.05e-30	26.8116	61.1511	100	11.1111	2.17391	45.8333	1.33333
SELENOF.O60613.O60613.2.	SELENOF	4.6e-23	27.0531	#N/A	#N/A	#N/A	#N/A	#N/A	#N/A
THBS4.P35443.P49746.2.P49746.	THBS4	0.00133391	27.0531	38.8489	100	17.284	16.3043	29.1667	25.3333
ACOX2.Q99424.	ACOX2	8.58e-26	27.2947	60.4317	0	6.17284	13.0435	37.5	4
CDSN.Q15517.	CDSN	1.11e-13	27.5362	23.741	33.3333	7.40741	25	25	60
SERPINB3.P29508.P29508.2.	SERPINB3	1.64e-07	27.5362	35.9712	0	9.87654	15.2174	54.1667	38.6667
B2M.P61769.	B2M	2.7e-25	27.7778	64.0288	0	3.7037	14.1304	0	13.3333
CD14.P08571.	CD14	3.8e-26	27.7778	61.1511	100	6.17284	13.0435	16.6667	8
BLVRB.P30043.	BLVRB	5.18e-55	28.0193	78.4173	0	2.46914	0	20.8333	0
FBLN5.Q9UBX5.	FBLN5	1.68e-44	28.0193	74.1007	0	11.1111	0	0	5.33333
GP1BB.P13224.P13224.2.	GP1BB	1.51e-48	28.0193	76.259	0	0	1.08696	12.5	8
TPM2.P07951.CON__Q3SX28.P07951.2.	TPM2	1.75e-26	28.0193	64.7482	0	19.7531	1.08696	0	12
FUCA1.P04066.	FUCA1	1.32e-36	28.2609	69.0647	0	7.40741	7.6087	33.3333	0
PLEK.P08567.	PLEK	2.62e-27	28.2609	64.0288	0	1.23457	27.1739	4.16667	1.33333
TPM3.P06753.6.	TPM3	2.57e-20	28.5024	61.1511	0	8.64198	16.3043	0	14.6667
ANXA1.P04083.	ANXA1	7.4e-05	28.744	37.4101	0	7.40741	29.3478	25	37.3333
CCT3.P49368.2.P49368.	CCT3	2.16e-08	28.744	34.5324	0	13.5802	11.9565	58.3333	46.6667
PPIB.P23284.	PPIB	5.94e-33	28.744	68.3453	0	16.0494	1.08696	29.1667	4
SLC4A1.P02730.2.P02730.	SLC4A1	6.19e-48	28.744	76.259	66.6667	1.23457	2.17391	12.5	6.66667
PDIA3.P30101.	PDIA3	2.68e-41	28.9855	74.1007	66.6667	8.64198	0	12.5	6.66667
HSP90AA1.P07900.P07900.2.Q14568.Q58FF6.Q58FG1.	HSP90AA1	1.05e-14	29.4686	59.7122	0	12.3457	14.1304	20.8333	14.6667
MYLPF.Q96A32.	MYLPF	1.48e-25	29.4686	20.1439	0	16.0494	26.087	0	76
TUBB.P07437.A6NNZ2.	TUBB	1.25e-47	29.4686	79.1367	0	2.46914	3.26087	4.16667	8
CHMP4B.CHMP4C.Q9H444.Q96CF2.	CHMP4B	2.91e-08	29.7101	48.2014	0	20.9877	32.6087	8.33333	9.33333
GSTP1.P09211.	GSTP1	7.11e-09	29.7101	46.0432	0	6.17284	41.3043	4.16667	20
MYH14.Q7Z406.Q7Z406.6.Q7Z406.2.Q7Z406.4.Q7Z406.5.	MYH14	2.68e-24	29.7101	57.554	100	8.64198	6.52174	66.6667	14.6667
PKP1.Q13835.2.Q13835.	PKP1	2.56e-12	29.7101	25.1799	0	13.5802	22.8261	87.5	46.6667
SERPINB12.Q96P63.Q96P63.2.	SERPINB12	1.23e-17	29.7101	22.3022	0	9.87654	20.6522	62.5	66.6667
AFM.P43652.CON__REFSEQ.XP_585019.	AFM	6.59e-27	29.9517	52.518	100	18.5185	8.69565	91.6667	4
BLMH.Q13867.	BLMH	1.23e-05	29.9517	25.1799	33.3333	11.1111	35.8696	62.5	41.3333
KRT31.CON__Q9UE12.CON__Q15323.Q15323.	KRT31	1.27e-06	29.9517	47.482	66.6667	16.0494	17.3913	8.33333	33.3333
MMP2.P08253.P08253.3.P08253.2.	MMP2	1.07e-38	29.9517	76.259	33.3333	3.7037	6.52174	0	10.6667
F10.P00742.	F10	6.72e-23	30.1932	64.0288	100	8.64198	15.2174	33.3333	5.33333
PPIE.Q9UNP9.2.Q9UNP9.Q9UNP9.3.	PPIE	1.09e-07	30.1932	52.518	0	23.4568	9.78261	41.6667	18.6667
APOF.Q13790.	APOF	2.26e-27	30.4348	49.6403	100	19.7531	6.52174	95.8333	12
CA2.P00918.	CA2	1.34e-61	30.4348	87.0504	0	1.23457	0	0	5.33333
LGALS3BP.Q08380.	LGALS3BP	0.00246364	30.4348	41.7266	100	20.9877	25	37.5	21.3333
TSKU.Q8WUA8.	TSKU	2.34e-22	30.4348	59.7122	0	40.7407	0	25	5.33333
CD9.P21926.	CD9	4.18e-25	30.6763	64.7482	0	1.23457	15.2174	0	29.3333
FCN1.O00602.	FCN1	2.6e-17	30.9179	61.1511	0	11.1111	20.6522	4.16667	18.6667
SLFN11.Q7Z7L1.	SLFN11	1.78e-23	31.401	20.8633	66.6667	1.23457	51.087	0	68
VIM.P08670.P41219.P41219.2.Q16352.P07197.2.P07197.	VIM	1.04e-05	31.401	34.5324	0	33.3333	9.78261	58.3333	42.6667
EEF2.P13639.	EEF2	5.73e-07	31.8841	49.6403	66.6667	16.0494	13.0435	54.1667	30.6667
LGALS7.P47929.	LGALS7	0.00115795	31.8841	41.0072	33.3333	23.4568	16.3043	45.8333	38.6667
ANGPTL3.Q9Y5C1.	ANGPTL3	1.44e-39	32.1256	64.7482	100	12.3457	2.17391	100	5.33333
CDC42.P60953.P60953.1.	CDC42	6.77e-18	32.1256	63.3094	33.3333	34.5679	3.26087	4.16667	16
COL18A1.P39060.2.P39060.1.P39060.	COL18A1	2.2e-32	32.1256	74.8201	0	8.64198	14.1304	8.33333	9.33333
TAGLN2.P37802.P37802.2.	TAGLN2	2.29e-43	32.3671	81.295	0	3.7037	3.26087	8.33333	17.3333
KRTDAP.P60985.2.P60985.	KRTDAP	2.29e-25	32.8502	6.47482	100	30.8642	41.3043	91.6667	52
TNC.P24821.P24821.4.P24821.3.P24821.5.P24821.2.P24821.6.	TNC	2.15e-36	33.0918	76.259	66.6667	19.7531	1.08696	12.5	12
LIPG.Q9Y5X9.2.Q9Y5X9.	LIPG	5.74e-22	33.3333	64.7482	0	38.2716	7.6087	16.6667	8
CAMP.P49913.	CAMP	6.47e-25	33.5749	46.0432	100	9.87654	18.4783	100	30.6667
MYH6.P13533.	MYH6	4.79e-06	33.5749	27.3381	33.3333	20.9877	39.1304	25	54.6667
RHOA.P61586.	RHOA	1.57e-16	33.5749	64.0288	0	24.6914	6.52174	8.33333	29.3333
ARHGAP17.Q68EM7.4.Q68EM7.2.Q68EM7.6.Q68EM7.5.Q68EM7.	ARHGAP17	2.84e-32	33.8164	64.0288	0	58.0247	2.17391	8.33333	0
SAA2.P0DJI9.	SAA2	2.18e-13	33.8164	51.7986	66.6667	11.1111	23.913	70.8333	24
LCAT.P04180.	LCAT	7.24e-44	34.058	79.1367	100	1.23457	9.78261	29.1667	14.6667
RNASE4.P34096.	RNASE4	8.14e-15	34.058	43.8849	66.6667	43.2099	2.17391	0	54.6667
HSP90B1.P14625.Q58FF3.	HSP90B1	1.28e-17	34.2995	67.6259	0	12.3457	20.6522	25	17.3333
GSTM2.P28161.2.P28161.	GSTM2	3.9e-11	34.5411	44.6043	33.3333	4.93827	46.7391	70.8333	21.3333
TGM1.P22735.P22735.2.	TGM1	2.23e-05	34.5411	40.2878	0	16.0494	26.087	62.5	46.6667
ITLN1.Q8WWA0.Q8WWU7.2.Q8WWU7.	ITLN1	2.51e-38	34.7826	82.0144	0	20.9877	3.26087	8.33333	10.6667
MBL2.P11226.	MBL2	1.6e-28	35.2657	72.6619	33.3333	24.6914	13.0435	20.8333	9.33333
SFN.P31947.P31947.2.	SFN	9.19e-33	35.2657	76.9784	66.6667	6.17284	7.6087	4.16667	32
CA1.P00915.	CA1	1.8e-58	35.5072	90.6475	0	6.17284	5.43478	0	14.6667
CSTA.P01040.	CSTA	2.03e-11	35.5072	28.777	33.3333	9.87654	41.3043	41.6667	66.6667
ASIC4.Q96FT7.2.Q96FT7.Q96FT7.4.	ASIC4	0.0179001	35.9903	37.4101	33.3333	37.037	26.087	62.5	36
FASN.P49327.	FASN	5e-12	35.9903	62.5899	33.3333	19.7531	15.2174	20.8333	34.6667
GANAB.Q14697.Q14697.2.Q14697.3.	GANAB	7.29e-34	35.9903	76.259	0	27.1605	6.52174	25	12
MMRN1.Q13201.Q13201.2.	MMRN1	7.81e-45	35.9903	82.0144	0	4.93827	3.26087	79.1667	12
IGLC7.A0M8Q6.	IGLC7	1.91e-11	36.2319	48.2014	66.6667	11.1111	21.7391	70.8333	46.6667
ATP5A1.P25705.P25705.2.P25705.3.	ATP5A1	2.22e-12	36.4734	45.3237	100	53.0864	7.6087	58.3333	28
TGFBI.Q15582.	TGFBI	1.35e-09	36.4734	58.9928	0	34.5679	21.7391	25	20
APCS.P02743.	APCS	1.02e-48	36.715	76.259	100	7.40741	8.69565	100	6.66667
HSPA1B.HSPA1A.P0DMV9.P0DMV8.P0DMV8.2.	HSPA1B	6.47e-19	37.1981	69.0647	0	14.8148	18.4783	16.6667	33.3333
SERPINB8.P50452.P50452.3.P50452.2.	SERPINB8	8.21e-14	37.4396	60.4317	0	0	43.4783	50	25.3333
LDHA.P00338.P00338.3.P00338.4.P00338.5.P00338.2.Q6ZMR3.	LDHA	5.03e-12	37.6812	67.6259	0	12.3457	27.1739	20.8333	29.3333
SBSN.Q6UWP8.Q6UWP8.2.	SBSN	4.04e-13	37.9227	38.1295	33.3333	18.5185	31.5217	16.6667	73.3333
TNXB.P22105.P22105.3.P22105.4.P22105.2.Q16473.	TNXB	4.92e-52	37.9227	89.9281	66.6667	25.9259	6.52174	0	4
CLEC3B.P05452.	CLEC3B	1.15e-36	38.1643	79.8561	100	7.40741	21.7391	62.5	4
MYL6.P60660.2.P60660.P14649.	MYL6	5.82e-45	38.1643	84.8921	33.3333	8.64198	3.26087	70.8333	16
PGK1.P00558.2.P00558.	PGK1	1.73e-35	38.1643	83.4532	0	13.5802	8.69565	12.5	26.6667
SDPR.O95810.	SDPR	2.83e-23	38.1643	72.6619	0	6.17284	10.8696	62.5	36
ENPP2.Q13822.Q13822.3.Q13822.2.	ENPP2	8.44e-27	38.4058	75.5396	0	18.5185	2.17391	8.33333	46.6667
LDHB.P07195.	LDHB	5.3e-31	38.4058	71.223	0	11.1111	9.78261	91.6667	26.6667
IGHD.P01880.P01880.2.	IGHD	6.56e-30	38.6473	79.1367	66.6667	24.6914	20.6522	29.1667	2.66667
PCOLCE.Q15113.	PCOLCE	3.77e-49	38.6473	86.3309	0	37.037	6.52174	4.16667	4
PPBP.P02775.	PPBP	3.68e-27	38.6473	80.5755	0	19.7531	16.3043	37.5	10.6667
RAB6B.RAB6A.RAB39A.Q9NRW1.P20340.2.P20340.P20340.3.P20340.4.Q9NRW1.2.Q14964.	RAB6B	1.06e-06	38.6473	52.518	33.3333	37.037	20.6522	75	25.3333
MGP.P08493.P08493.2.	MGP	0.000722682	38.8889	55.3957	0	24.6914	22.8261	45.8333	42.6667
PRDX2.P32119.P32119.2.	PRDX2	1.49e-10	38.8889	41.0072	33.3333	12.3457	30.4348	66.6667	65.3333
KRT76.Q01546.	KRT76	2.49e-36	39.1304	21.5827	0	3.7037	72.8261	25	74.6667
TUBA4A.P68366.2.P68366.	TUBA4A	8.5e-48	39.1304	89.9281	0	8.64198	7.6087	41.6667	17.3333
CTNNB1.P35222.	CTNNB1	6.74e-09	39.372	51.0791	33.3333	28.3951	54.3478	41.6667	10.6667
DEFA3.DEFA1.P59666.P59665.	DEFA3	5.91e-21	39.8551	76.9784	0	13.5802	26.087	29.1667	21.3333
RAC1.RAC2.P63000.P63000.2.P15153.P60763.	RAC1	1.44e-15	39.8551	68.3453	0	12.3457	23.913	54.1667	33.3333
STOM.P27105.P27105.2.	STOM	7.04e-41	39.8551	89.2086	0	7.40741	19.5652	0	22.6667
BPIFB1.Q8TDL5.Q8TDL5.2.	BPIFB1	3.28e-31	40.3382	31.6547	100	32.0988	20.6522	100	68
PLEC.Q15149.7.Q15149.8.Q15149.9.Q15149.5.Q15149.4.Q15149.6.Q15149.3.Q15149.2.Q15149.	PLEC	3.12e-05	40.8213	55.3957	0	37.037	19.5652	62.5	38.6667
F9.P00740.P00740.2.	F9	1.66e-13	41.0628	71.223	100	33.3333	25	16.6667	18.6667
TPM1.P09493.P09493.9.P09493.6.P09493.7.	TPM1	9.87e-38	41.5459	84.8921	33.3333	7.40741	20.6522	29.1667	28
CFL1.P23528.	CFL1	4.39e-29	42.029	81.295	100	1.23457	18.4783	33.3333	42.6667
MSN.P26038.	MSN	5.85e-22	42.5121	78.4173	0	13.5802	17.3913	66.6667	32
DNAJC3.Q13217.	DNAJC3	4.72e-21	42.7536	74.8201	0	43.2099	10.8696	62.5	17.3333
FABP5.Q01469.A8MUU1.	FABP5	6.06e-09	42.7536	61.1511	0	12.3457	32.6087	54.1667	52
HSP90AB1.P08238.Q58FF7.	HSP90AB1	1.23e-13	42.7536	70.5036	66.6667	14.8148	29.3478	29.1667	41.3333
BGN.P21810.	BGN	4.41e-36	42.9952	46.7626	0	0	44.5652	33.3333	85.3333
F12.P00748.	F12	4.93e-22	43.7198	70.5036	100	8.64198	60.8696	33.3333	12
GDI2.P50395.P50395.2.P31150.	GDI2	6.69e-33	43.7198	87.0504	0	35.8025	4.34783	54.1667	18.6667
RAB11B.RAB11A.Q15907.P62491.2.Q15907.2.P62491.	RAB11B	1.17e-20	43.9614	78.4173	0	32.0988	9.78261	62.5	30.6667
PLTP.P55058.P55058.4.P55058.3.P55058.2.	PLTP	6.73e-35	44.2029	83.4532	0	33.3333	11.9565	87.5	10.6667
FERMT3.Q86UX7.2.Q86UX7.	FERMT3	1.5e-48	44.686	91.3669	0	18.5185	20.6522	33.3333	21.3333
PRDX1.Q06830.	PRDX1	2.26e-23	44.686	65.4676	0	7.40741	21.7391	87.5	62.6667
FCGBP.Q9Y6R7.	FCGBP	3.25e-14	44.9275	31.6547	33.3333	28.3951	54.3478	95.8333	60
YWHAZ.P63104.P63104.2.	YWHAZ	3.29e-43	44.9275	93.5252	33.3333	8.64198	20.6522	33.3333	28
ANGPTL6.Q8NI99.Q9UKU9.2.Q9UKU9.	ANGPTL6	3.67e-18	45.1691	71.9424	0	23.4568	23.913	91.6667	32
XP32.Q5T750.	XP32	1.52e-08	45.1691	47.482	100	13.5802	58.6957	66.6667	49.3333
PRSS3.P35030.5.P35030.3.P35030.2.P35030.4.P35030.	PRSS3	5.79e-29	45.8937	65.4676	100	2.46914	20.6522	66.6667	78.6667
APOH.P02749.	APOH	2.18e-50	46.1353	88.4892	100	3.7037	13.0435	95.8333	36
KRT86.CON__O43790.O43790.	KRT86	2.99e-05	46.1353	57.554	100	59.2593	34.7826	8.33333	34.6667
ANXA5.P08758.	ANXA5	3.93e-10	46.3768	69.0647	0	22.2222	31.5217	87.5	37.3333
PFN1.P07737.	PFN1	2.8e-42	46.3768	92.0863	0	16.0494	13.0435	58.3333	33.3333
AZGP1.P25311.	AZGP1	3.58e-23	47.1014	48.2014	100	13.5802	39.1304	100	72
CTSD.P07339.	CTSD	2.31e-21	47.343	69.0647	66.6667	17.284	13.0435	79.1667	70.6667
SERPINA6.P08185.	SERPINA6	2.82e-24	47.5845	74.8201	100	18.5185	48.913	87.5	12
ARG1.P05089.P05089.2.P05089.3.	ARG1	1.56e-26	47.8261	49.6403	0	14.8148	33.6957	87.5	86.6667
LMNA.P02545.P02545.2.P02545.6.P02545.3.P02545.5.P02545.4.	LMNA	1.19e-16	47.8261	35.9712	100	25.9259	70.6522	25	70.6667
ARF1.ARF3.P84077.P61204.P61204.2.	ARF1	1.49e-27	48.0676	85.6115	33.3333	27.1605	15.2174	100	25.3333
TXN.P10599.P10599.2.	TXN	1.37e-17	48.0676	48.2014	66.6667	14.8148	45.6522	54.1667	84
LYZ.P61626.	LYZ	6.65e-18	49.0338	78.4173	33.3333	13.5802	48.913	75	25.3333
TUBB1.Q9H4B7.CON__ENSEMBL.ENSBTAP00000025008.	TUBB1	1.58e-43	49.0338	92.8058	0	14.8148	34.7826	33.3333	29.3333
IVL.P07476.	IVL	0.0029013	49.2754	43.8849	100	41.9753	48.913	50	65.3333
SEPP1.P49908.	SEPP1	5.29e-17	49.2754	79.1367	100	59.2593	11.9565	66.6667	21.3333
B4GALT1.P15291.2.P15291.	B4GALT1	6.22e-25	49.7585	81.295	0	62.963	32.6087	8.33333	13.3333
GNAI2.GNAI1.GNAI3.P04899.P04899.6.P04899.3.P04899.5.P04899.2.P04899.4.P63096.P08754.P63096.2.P09471.2.P09471.P11488.P19087.A8MTJ3.P38405.P38405.2.	GNAI2	5.4e-11	50	79.8561	100	37.037	26.087	29.1667	42.6667
MAN1A1.P33908.P33908.2.	MAN1A1	1.29e-42	50	91.3669	66.6667	61.7284	7.6087	45.8333	13.3333
PZP.P20742.P20742.2.	PZP	7.49e-11	50.4831	79.1367	33.3333	34.5679	25	62.5	42.6667
GLIPR2.Q9H4G4.	GLIPR2	1.22e-13	50.9662	61.8705	0	34.5679	65.2174	12.5	45.3333
HABP2.Q14520.2.Q14520.	HABP2	6.25e-36	50.9662	89.9281	100	22.2222	44.5652	58.3333	13.3333
FGL1.Q08830.	FGL1	5.21e-34	51.6908	89.2086	0	69.1358	25	8.33333	12
S100A7.S100A7A.P31151.Q86SG5.	S100A7	1.21e-25	51.6908	48.9209	100	24.6914	41.3043	62.5	93.3333
APOA5.Q6Q788.	APOA5	9.66e-32	51.9324	82.0144	100	41.9753	23.913	95.8333	25.3333
GPX3.P22352.	GPX3	3.56e-38	51.9324	89.9281	100	62.963	20.6522	45.8333	8
ITGA2B.P08514.P08514.2.P08514.3.	ITGA2B	4.31e-46	51.9324	97.1223	33.3333	3.7037	33.6957	66.6667	38.6667
PIP.P12273.	PIP	8.98e-17	51.9324	51.7986	0	12.3457	67.3913	87.5	66.6667
TGM3.Q08188.	TGM3	2.41e-15	51.9324	49.6403	33.3333	17.284	64.1304	100	64
CELSR2.Q9HCU4.	CELSR2	4.14e-29	52.1739	79.8561	0	76.5432	36.9565	12.5	8
EFEMP1.Q12805.2.Q12805.4.Q12805.3.Q12805.	EFEMP1	3.02e-38	52.1739	89.9281	33.3333	60.4938	28.2609	8.33333	17.3333
GNB1.P62873.2.P62873.P16520.2.P16520.	GNB1	1.21e-21	52.1739	89.2086	0	29.6296	32.6087	87.5	22.6667
PON3.Q15166.	PON3	1.05e-44	52.4155	91.3669	100	64.1975	14.1304	29.1667	20
DSC1.Q08554.2.Q08554.	DSC1	3.66e-19	52.8986	47.482	33.3333	25.9259	51.087	95.8333	81.3333
KRT17.CON__Q04695.Q04695.	KRT17	1.16e-18	53.1401	46.7626	0	20.9877	57.6087	100	81.3333
SPTBN2.O15020.2.O15020.	SPTBN2	2.52e-07	53.1401	41.0072	33.3333	71.6049	57.6087	41.6667	54.6667
CKM.P06732.	CKM	1.79e-14	53.3816	64.0288	0	18.5185	60.8696	25	73.3333
RAB18.Q9NP72.Q9NP72.2.Q9NP72.3.	RAB18	9.6e-21	54.1063	89.2086	33.3333	45.679	20.6522	91.6667	28
TIMP3.P35625.	TIMP3	3.29e-25	55.5556	89.9281	0	59.2593	17.3913	75	30.6667
APMAP.Q9HDC9.Q9HDC9.2.	APMAP	8.26e-49	56.0386	93.5252	100	62.963	13.0435	87.5	20
CFI.P05156.	CFI	6.66e-09	56.0386	68.3453	100	58.0247	45.6522	95.8333	29.3333
VCL.P18206.2.P18206.P18206.3.	VCL	8.2e-18	56.0386	78.4173	100	59.2593	10.8696	50	66.6667
CASP14.P31944.	CASP14	2.05e-25	56.2802	56.8345	33.3333	25.9259	44.5652	100	89.3333
KRT13.P13646.P13646.3.CON__ENSEMBL.ENSP00000377550.P13646.2.	KRT13	9.09e-09	56.5217	76.259	0	22.2222	53.2609	50	65.3333
CETP.P11597.P11597.2.	CETP	9.43e-52	56.7633	94.964	100	53.0864	19.5652	100	20
PCYOX1.Q9UHG3.Q9UHG3.2.	PCYOX1	3.39e-39	56.7633	92.8058	100	58.0247	29.3478	25	30.6667
PEPD.P12955.P12955.3.P12955.2.	PEPD	7.2e-39	56.7633	90.6475	66.6667	41.9753	6.52174	25	81.3333
F13A1.P00488.	F13A1	3.41e-31	57.0048	92.8058	100	62.963	16.3043	79.1667	25.3333
SPRR1A.P35321.	SPRR1A	8.83e-05	57.0048	64.7482	100	55.5556	56.5217	8.33333	58.6667
RAP1B.RAP1A.P61224.3.P61224.P61224.2.A6NIZ1.P62834.P61224.4.	RAP1B	3.51e-36	57.2464	89.9281	0	30.8642	18.4783	79.1667	68
ACTN1.P12814.P12814.3.P12814.2.P12814.4.	ACTN1	1.69e-35	57.4879	92.8058	33.3333	20.9877	19.5652	70.8333	74.6667
COLEC10.Q9Y6Z7.	COLEC10	1.99e-27	57.7295	89.9281	0	41.9753	25	100	44
HSPA6.HSPA7.P17066.P48741.	HSPA6	2.76e-14	58.2126	82.0144	0	38.2716	38.0435	37.5	69.3333
MFGE8.Q08431.2.Q08431.3.Q08431.	MFGE8	1.52e-24	58.2126	86.3309	100	53.0864	25	100	37.3333
KRT73.CON__Q32MB2.Q86Y46.Q86Y46.2.	KRT73	1.2e-29	58.4541	41.0072	100	23.4568	82.6087	95.8333	85.3333
ITGB3.P05106.P05106.2.P05106.3.	ITGB3	8.78e-28	58.6957	99.2806	0	28.3951	34.7826	66.6667	45.3333
ORM1.P02763.	ORM1	1.17e-35	58.6957	86.3309	100	14.8148	57.6087	100	41.3333
COL6A1.P12109.	COL6A1	2.73e-44	60.3865	53.9568	33.3333	8.64198	95.6522	66.6667	84
PPIA.P62937.P62937.2.P0DN26.A0A0B4J2A2.A0A075B759.Q9Y536.F5H284.P0DN37.	PPIA	1.68e-16	60.3865	90.6475	0	34.5679	54.3478	62.5	41.3333
CRP.P02741.P02741.2.	CRP	4.64e-51	60.628	99.2806	100	62.963	32.6087	62.5	18.6667
DCN.P07585.P07585.4.P07585.3.P07585.2.	DCN	2.67e-21	60.628	53.2374	100	32.0988	73.913	50	90.6667
GP2.P55259.4.P55259.2.P55259.3.P55259.	GP2	2.5e-07	60.628	87.0504	66.6667	54.321	42.3913	37.5	48
GPLD1.P80108.P80108.2.	GPLD1	3.28e-52	60.628	92.8058	100	71.6049	26.087	95.8333	18.6667
HHIPL2.Q6UWX4.Q96JK4.2.Q96JK4.	HHIPL2	9.11e-38	60.8696	96.4029	33.3333	53.0864	45.6522	95.8333	12
JUP.P14923.P35222.2.	JUP	2.29e-19	61.1111	66.9065	33.3333	25.9259	56.5217	95.8333	84
TUBB4B.P68371.	TUBB4B	7.63e-34	61.3527	92.8058	0	6.17284	82.6087	66.6667	37.3333
KRT4.CON__P19013.P19013.	KRT4	2.46e-07	61.5942	66.1871	100	43.2099	52.1739	100	70.6667
NCBP2.AS2.Q69YL0.	NCBP2-AS2	0.0101367	61.5942	65.4676	100	62.963	58.6957	79.1667	49.3333
ALDOA.P04075.P04075.2.	ALDOA	6.77e-15	62.0773	88.4892	100	46.9136	68.4783	29.1667	30.6667
HSPA5.P11021.	HSPA5	1.49e-26	62.0773	94.964	0	69.1358	28.2609	45.8333	42.6667
RAB1A.RAB1B.P62820.Q9H0U4.P62820.2.Q92928.P62820.3.	RAB1A	8.3e-22	62.8019	94.2446	66.6667	51.8519	34.7826	100	38.6667
SPP2.Q13103.	SPP2	1.39e-43	62.8019	90.6475	0	72.8395	36.9565	87.5	26.6667
COL6A2.P12110.3.P12110.2.P12110.	COL6A2	1.13e-20	64.0097	64.0288	33.3333	40.7407	85.8696	87.5	56
SERPINA10.Q9UK55.CON__ENSEMBL.ENSBTAP00000013050.	SERPINA10	4.74e-43	64.2512	92.8058	100	75.3086	43.4783	95.8333	13.3333
MUC15.Q8N387.	MUC15	9.26e-21	64.4928	84.8921	33.3333	44.4444	45.6522	37.5	81.3333
ABCG2.Q9UNQ0.2.Q9UNQ0.	ABCG2	3.83e-19	65.7005	98.5612	100	51.8519	29.3478	95.8333	53.3333
NUCB1.Q02818.	NUCB1	1.88e-21	66.6667	96.4029	100	59.2593	39.1304	100	41.3333
LRG1.P02750.	LRG1	7.3e-38	66.9082	92.0863	100	53.0864	71.7391	91.6667	20
A1BG.P04217.P04217.2.	A1BG	5.23e-39	66.9082	92.8058	100	49.3827	68.4783	100	24
COL5A1.P20908.P12107.4.P12107.3.P12107.P12107.2.	COL5A1	5.2e-32	67.1498	66.1871	100	19.7531	90.2174	91.6667	82.6667
IDH1.O75874.	IDH1	4.38e-24	67.1498	94.964	33.3333	59.2593	56.5217	87.5	32
KRT77.CON__Q7Z794.Q7Z794.	KRT77	1.88e-10	67.1498	71.223	33.3333	49.3827	70.6522	100	65.3333
FLG.CON__P20930.P20930.	FLG	1.78e-14	67.3913	58.9928	66.6667	61.7284	63.0435	83.3333	89.3333
CHMP4A.Q9BY43.Q9BY43.2.	CHMP4A	2.55e-13	67.6329	72.6619	100	75.3086	84.7826	45.8333	34.6667
HSPB1.P04792.	HSPB1	1.32e-30	67.6329	79.8561	0	14.8148	72.8261	100	88
CRTAC1.Q9NQ79.2.Q9NQ79.Q9NQ79.3.	CRTAC1	2.04e-38	67.8744	92.0863	33.3333	75.3086	34.7826	66.6667	57.3333
C6.P13671.	C6	3.07e-35	68.3575	94.964	100	54.321	72.8261	75	25.3333
COLEC11.Q9BWP8.9.Q9BWP8.8.Q9BWP8.7.Q9BWP8.6.Q9BWP8.5.Q9BWP8.4.Q9BWP8.3.Q9BWP8.2.Q9BWP8.Q9BWP8.10.	COLEC11	3.01e-19	68.3575	94.964	0	48.1481	34.7826	91.6667	77.3333
DSG1.Q02413.Q02413.2.	DSG1	1.06e-21	68.3575	65.4676	100	34.5679	78.2609	100	86.6667
MYH7.P12883.Q9Y2K3.	MYH7	7.62e-24	68.3575	67.6259	100	34.5679	85.8696	91.6667	76
OGN.P20774.	OGN	3.08e-54	68.3575	68.3453	0	8.64198	94.5652	100	93.3333
CNDP1.Q96KN2.	CNDP1	9.93e-42	68.599	95.6835	100	69.1358	45.6522	95.8333	36
THBS1.P07996.P07996.2.CON__Q28194.P35442.	THBS1	6.14e-52	68.599	99.2806	0	48.1481	35.8696	91.6667	69.3333
KRT78.Q8N1N4.CON__Q8N1N4.2.CON__Q7RTT2.Q8N1N4.2.	KRT78	6.83e-34	69.0821	66.1871	33.3333	28.3951	80.4348	100	96
TTN.Q8WZ42.13.Q8WZ42.12.Q8WZ42.5.Q8WZ42.11.Q8WZ42.4.Q8WZ42.7.Q8WZ42.2.Q8WZ42.Q8WZ42.8.Q8WZ42.3.Q8WZ42.10.Q8WZ42.9.	TTN	4.13e-22	69.3237	76.9784	100	29.6296	82.6087	95.8333	72
ENO1.P06733.P06733.2.	ENO1	9.86e-23	69.5652	99.2806	100	53.0864	54.3478	83.3333	45.3333
ITIH3.Q06033.2.Q06033.CON__Q0V8M9.	ITIH3	9.38e-27	69.5652	90.6475	100	53.0864	75	95.8333	32
PKM.P14618.P14618.3.P14618.2.P30613.2.P30613.	PKM	1.06e-25	69.8068	97.8417	0	55.5556	52.1739	75	56
ANXA2.ANXA2P2.P07355.P07355.2.A6NMY6.	ANXA2	3.48e-15	70.2899	76.259	66.6667	34.5679	79.3478	100	77.3333
CALML5.Q9NZT1.	CALML5	2.51e-14	70.5314	70.5036	100	37.037	80.4348	95.8333	85.3333
QSOX1.O00391.2.O00391.	QSOX1	3.06e-35	70.5314	100	100	71.6049	48.913	95.8333	32
CPN2.P22792.	CPN2	2.39e-49	70.7729	92.0863	100	93.8272	51.087	91.6667	22.6667
SHBG.P04278.P04278.5.P04278.4.P04278.2.P04278.3.CON__Q6T181.	SHBG	1.61e-49	71.0145	95.6835	100	91.358	31.5217	100	41.3333
FBLN1.P23142.P23142.2.P23142.3.	FBLN1	6.9e-13	71.256	89.9281	100	59.2593	66.3043	37.5	65.3333
SIGLEC16.A6NMB1.	SIGLEC16	1.11e-42	71.256	91.3669	100	95.0617	43.4783	66.6667	42.6667
GC.P02774.P02774.3.P02774.2.Q8TDJ6.2.Q8TDJ6.Q8TDJ6.3.	GC	4.17e-35	71.9807	96.4029	100	35.8025	54.3478	100	77.3333
EEF1A1.EEF1A1P5.P68104.Q5VTE0.P68104.2.Q05639.	EEF1A1	4.62e-15	72.2222	92.0863	100	48.1481	53.2609	95.8333	76
TUBA1B.P68363.P68363.2.A6NHL2.2.A6NHL2.Q9H853.	TUBA1B	1.03e-35	72.7053	97.1223	33.3333	19.7531	79.3478	100	69.3333
CPN1.P15169.CON__Q2KJ83.	CPN1	1.16e-50	72.9469	92.8058	100	95.0617	58.6957	87.5	24
MYH9.P35579.P35579.2.REV__Q9UKV3.5.	MYH9	1.73e-49	73.43	98.5612	100	50.6173	39.1304	100	84
S100A9.P06702.	S100A9	7.93e-22	73.43	87.0504	66.6667	34.5679	65.2174	95.8333	93.3333
KPRP.Q5T749.	KPRP	1.17e-22	73.6715	73.3813	100	50.6173	89.1304	29.1667	93.3333
TLN1.Q9Y490.	TLN1	7.31e-43	73.6715	95.6835	100	41.9753	63.0435	95.8333	72
SERPINA4.P29622.	SERPINA4	2.71e-43	74.1546	94.2446	100	80.2469	66.3043	100	30.6667
VWF.P04275.P04275.2.	VWF	7.54e-25	74.3961	94.964	100	30.8642	70.6522	100	78.6667
C8A.P07357.	C8A	4.18e-42	74.6377	92.8058	100	79.0123	80.4348	87.5	24
HIST2H3A.HIST3H3.H3F3A.HIST1H3A.H3F3C.Q71DI3.Q16695.P84243.P68431.Q6NXT2.	HIST2H3A	6.54e-46	74.8792	79.1367	33.3333	20.9877	94.5652	100	94.6667
SERPINF2.P08697.P08697.2.	SERPINF2	7.16e-34	74.8792	93.5252	100	79.0123	76.087	100	25.3333
HSPA8.P11142.P11142.2.	HSPA8	2.73e-26	75.3623	97.1223	100	62.963	50	100	70.6667
IGKV4.1.P06312.P06313.	IGKV4-1	1.87e-05	75.3623	81.295	100	59.2593	73.913	75	82.6667
S100A8.P05109.	S100A8	2.92e-29	75.3623	100	66.6667	41.9753	54.3478	62.5	96
KRT16.CON__P08779.P08779.	KRT16	4.98e-18	75.6039	72.6619	100	56.7901	73.913	100	94.6667
C8G.P07360.	C8G	1.42e-36	76.087	94.964	100	61.7284	71.7391	87.5	57.3333
FLNA.P21333.2.P21333.	FLNA	6.77e-35	76.087	98.5612	100	56.7901	58.6957	83.3333	73.3333
SERPING1.P05155.2.P05155.P05155.3.	SERPING1	3.51e-35	76.087	93.5252	100	75.3086	72.8261	95.8333	41.3333
AGT.P01019.	AGT	7.93e-47	76.3285	97.1223	100	82.716	58.6957	100	44
LPO.P22079.2.P22079.	LPO	1.11e-29	76.3285	97.1223	66.6667	76.5432	64.1304	95.8333	46.6667
PGLYRP2.Q96PD5.Q96PD5.2.CON__ENSEMBL.ENSBTAP00000016285.	PGLYRP2	2.54e-47	76.3285	92.0863	100	95.0617	73.913	100	21.3333
KRT85.CON__P78386.P78386.	KRT85	0.000263181	76.57	81.295	33.3333	53.0864	76.087	91.6667	90.6667
TFRC.P02786.	TFRC	6.26e-29	76.57	94.2446	100	82.716	56.5217	100	53.3333
PIGR.P01833.	PIGR	3.44e-09	77.0531	84.8921	100	56.7901	65.2174	100	90.6667
TBC1D10C.Q8IV04.	TBC1D10C	1.55e-27	77.5362	61.1511	66.6667	90.1235	85.8696	79.1667	84
PRG4.Q92954.3.Q92954.6.Q92954.Q92954.4.Q92954.5.Q92954.2.	PRG4	8.66e-30	78.0193	98.5612	66.6667	75.3086	65.2174	100	52
SERPINF1.P36955.	SERPINF1	8.62e-36	78.2609	93.5252	100	81.4815	80.4348	100	36
ACTA1.ACTC1.ACTA2.ACTG2.P68133.P68032.P62736.P63267.P63267.2.	ACTA1	6.45e-15	78.744	88.4892	0	41.9753	82.6087	100	92
B4GALT5.O43286.	B4GALT5	6.04e-35	79.4686	99.2806	100	87.6543	68.4783	100	40
GAPDH.P04406.P04406.2.O14556.	GAPDH	4.2e-37	79.4686	100	100	65.4321	59.7826	95.8333	74.6667
SPTLC3.SPTLC2.Q9NUV7.O15270.	SPTLC3	1.46e-38	79.4686	92.8058	33.3333	97.5309	84.7826	87.5	28
CAT.P04040.	CAT	3.77e-25	79.7101	99.2806	66.6667	66.6667	56.5217	100	80
IGFALS.P35858.P35858.2.	IGFALS	1.32e-48	79.7101	94.964	100	98.7654	68.4783	100	37.3333
MASP2.O00187.O00187.2.	MASP2	2.57e-22	81.6425	96.4029	100	75.3086	53.2609	100	89.3333
UBA52.RPS27A.UBB.UBC.P62987.P62979.P0CG47.P0CG48.	UBA52	4.3e-22	82.1256	100	0	59.2593	64.1304	100	93.3333
FLG2.CON__Q5D862.Q5D862.	FLG2	2.97e-23	82.3671	77.6978	100	56.7901	96.7391	100	94.6667
PLIN2.Q99541.	PLIN2	5.17e-20	82.3671	100	100	85.1852	54.3478	87.5	78.6667
PF4.P02776.	PF4	2.01e-44	82.6087	100	100	30.8642	91.3043	83.3333	94.6667
CFH.P08603.P08603.2.Q02985.2.Q02985.	CFH	6.37e-39	82.8502	99.2806	100	81.4815	78.2609	100	53.3333
COL6A3.P12111.4.P12111.2.P12111.P12111.3.P12111.5.	COL6A3	1.13e-50	82.8502	89.2086	0	43.2099	96.7391	100	94.6667
CFB.P00751.P00751.2.	CFB	9.1e-43	83.3333	94.964	100	100	78.2609	100	44
SERPINA3.P01011.P01011.2.P01011.3.	SERPINA3	6.41e-38	84.5411	97.8417	100	88.8889	90.2174	100	42.6667
C4BPB.P20851.2.P20851.	C4BPB	2.1e-08	84.7826	92.0863	100	71.6049	90.2174	62.5	85.3333
C5.P01031.	C5	2.51e-37	85.0242	94.964	100	87.6543	94.5652	100	46.6667
HRNR.CON__Q86YZ3.Q86YZ3.	HRNR	6.11e-21	85.0242	83.4532	100	75.3086	83.6957	100	94.6667
DCD.P81605.P81605.2.	DCD	9.13e-22	85.2657	71.9424	100	83.9506	95.6522	100	93.3333
LBP.P18428.	LBP	7.45e-49	85.7488	100	100	86.4198	78.2609	100	62.6667
F2.P00734.	F2	2.14e-25	85.9903	94.964	100	88.8889	83.6957	100	64
FCN2.Q15485.Q15485.2.	FCN2	1.13e-29	85.9903	100	100	90.1235	53.2609	100	90.6667
LUM.P51884.	LUM	1.22e-38	86.4734	99.2806	100	69.1358	76.087	100	89.3333
ITIH1.P19827.P19827.2.P19827.3.	ITIH1	3.41e-39	86.715	95.6835	100	97.5309	85.8696	100	54.6667
CD36.P16671.P16671.3.P16671.4.P16671.2.	CD36	1.04e-16	86.9565	100	100	90.1235	60.8696	95.8333	88
KIF20B.Q96Q89.4.Q96Q89.3.Q96Q89.Q96Q89.2.	KIF20B	2.33e-15	86.9565	97.8417	100	54.321	98.913	100	82.6667
FCN3.O75636.O75636.2.	FCN3	2.75e-50	87.1981	97.1223	100	100	83.6957	100	54.6667
ORM2.P19652.	ORM2	4.84e-07	87.1981	90.6475	100	71.6049	92.3913	95.8333	88
SERPINC1.P01008.	SERPINC1	5.93e-23	87.4396	95.6835	100	86.4198	91.3043	100	64
C8B.P07358.	C8B	2.95e-47	88.1643	94.2446	100	98.7654	86.9565	91.6667	65.3333
HIST1H4A.P62805.	HIST1H4A	7.48e-46	88.1643	100	66.6667	46.9136	98.913	100	94.6667
C2.P06681.P06681.3.P06681.2.	C2	9.78e-52	88.8889	99.2806	100	95.0617	86.9565	100	61.3333
SERPIND1.P05546.	SERPIND1	9.08e-32	88.8889	97.8417	100	91.358	85.8696	100	69.3333
AHSG.P02765.	AHSG	2.41e-37	89.372	98.5612	100	85.1852	97.8261	100	62.6667
HBA1.P69905.P02008.	HBA1	2.93e-45	89.6135	99.2806	100	54.321	97.8261	100	96
C9.P02748.REV__Q4AC99.Q96BY6.2.Q96BY6.3.Q96BY6.	C9	3.69e-51	89.8551	98.5612	100	100	86.9565	100	62.6667
C7.P10643.Q12884.	C7	1.08e-37	90.0966	94.2446	100	90.1235	93.4783	100	74.6667
HIST1H2BM.HIST1H2BN.HIST1H2BH.HIST2H2BF.HIST1H2BC.HIST1H2BD.HIST1H2BK.HIST1H2BL.H2BFS.Q99879.Q99877.Q93079.Q5QNW6.P62807.P58876.O60814.Q5QNW6.2.Q99880.P57053.Q96A08.	HIST1H2BM	1.12e-27	90.5797	90.6475	100	79.0123	97.8261	100	90.6667
MYH1.P12882.A7E2Y1.3.	MYH1	1.08e-37	90.5797	99.2806	0	66.6667	95.6522	95.8333	96
CPB2.Q96IY4.Q96IY4.2.	CPB2	1.68e-51	91.5459	99.2806	100	97.5309	89.1304	100	70.6667
IGHA2.P01877.	IGHA2	6.57e-16	91.5459	97.1223	100	80.2469	91.3043	91.6667	93.3333
HPX.P02790.	HPX	9.23e-32	92.2705	96.4029	100	92.5926	93.4783	100	80
C4B.P0C0L5.	C4B	3.46e-16	92.7536	97.8417	100	92.5926	93.4783	100	80
LTF.P02788.P02788.2.	LTF	6.7e-23	92.7536	98.5612	100	92.5926	91.3043	100	81.3333
DSP.P15924.P15924.3.P15924.2.	DSP	2.06e-10	92.9952	96.4029	66.6667	88.8889	90.2174	100	93.3333
HIST1H2AJ.HIST1H2AH.H2AFJ.HIST2H2AC.HIST2H2AA3.HIST1H2AD.HIST1H2AG.HIST1H2AC.HIST3H2A.HIST1H2AB.HIST1H2AA.H2AFX.Q99878.Q96KK5.Q9BTM1.Q16777.Q6FI13.P20671.P0C0S8.Q9BTM1.2.Q93077.Q7L7L0.P04908.Q96QV6.P16104.	HIST1H2AJ	5.97e-32	92.9952	100	33.3333	74.0741	96.7391	100	96
KRT6A.CON__P02538.P02538.	KRT6A	1.68e-23	93.2367	97.1223	100	76.5432	96.7391	100	97.3333
KRT14.CON__P02533.P02533.	KRT14	8.79e-34	94.2029	95.6835	100	79.0123	98.913	100	100
PRSS1.PRSS3P2.PRSS2.CON__P07477.P07477.Q8NHM4.P07478.	PRSS1	1.99e-15	94.2029	95.6835	100	92.5926	97.8261	95.8333	88
C1R.P00736.	C1R	7.2e-45	94.4444	100	100	97.5309	94.5652	100	78.6667
KLKB1.P03952.P20718.	KLKB1	1.72e-30	94.686	96.4029	100	88.8889	97.8261	100	92
SAA1.P0DJI8.P0DJI9.2.	SAA1	1.25e-06	94.9275	92.8058	100	96.2963	95.6522	100	94.6667
AMBP.P02760.	AMBP	2.53e-46	95.1691	100	100	96.2963	96.7391	100	81.3333
APOM.O95445.O95445.2.	APOM	2.54e-31	95.1691	100	100	80.2469	98.913	100	96
ITIH2.P19823.	ITIH2	2.88e-42	95.1691	98.5612	100	100	97.8261	100	78.6667
BTN1A1.Q13410.Q6AZZ1.2.O00481.4.Q96F44.3.Q96F44.Q6AZZ1.O00481.O00478.2.O00478.	BTN1A1	4.04e-13	95.4106	100	100	91.358	92.3913	100	93.3333
FABP3.P05413.P02689.	FABP3	7.24e-28	95.6522	100	100	93.8272	96.7391	100	86.6667
C1S.P09871.	C1S	6e-52	95.8937	100	100	100	97.8261	100	80
SAA4.P35542.	SAA4	1.02e-30	96.1353	100	100	98.7654	91.3043	100	90.6667
CP.P00450.	CP	7.48e-44	96.3768	95.6835	100	100	97.8261	100	90.6667
GSN.P06396.P06396.4.P06396.3.REV__Q6TDU7.4.REV__Q6TDU7.2.REV__Q6TDU7.3.REV__Q6TDU7.	GSN	6.02e-50	96.3768	97.8417	100	100	94.5652	100	90.6667
TTR.P02766.	TTR	9.99e-31	96.3768	98.5612	100	92.5926	98.913	100	92
XDH.P47989.	XDH	5.1e-25	96.3768	100	100	96.2963	91.3043	100	94.6667
IGHG4.P01861.	IGHG4	1.14e-12	96.6184	98.5612	100	95.0617	97.8261	100	92
PROS1.P07225.CON__P07224.	PROS1	3.62e-37	96.6184	100	100	93.8272	94.5652	100	94.6667
APOC4.P55056.	APOC4	4.3e-46	96.8599	99.2806	100	98.7654	91.3043	100	96
LPL.P06858.	LPL	4.69e-33	96.8599	100	100	93.8272	95.6522	100	94.6667
COL1A1.P02452.	COL1A1	1.3e-37	97.1014	95.6835	100	97.5309	98.913	100	96
PLG.P00747.Q02325.Q15195.	PLG	4.04e-34	97.5845	97.8417	100	97.5309	98.913	100	94.6667
F5.P12259.	F5	1.66e-35	97.8261	99.2806	100	100	94.5652	100	96
HBB.HBD.P68871.P02042.	HBB	1.56e-37	97.8261	100	100	96.2963	96.7391	100	96
IGHV3.23.P01764.P01762.	IGHV3-23	7.44e-13	98.0676	100	100	95.0617	98.913	100	96
IGLL5.IGLC1.B9A064.P0CG04.	IGLL5	8.49e-10	98.0676	100	100	97.5309	96.7391	100	96
APOD.P05090.	APOD	1.52e-17	98.3092	100	100	96.2963	98.913	100	96
F11.P03951.P03951.2.	F11	8.04e-39	98.3092	100	100	100	96.7391	100	94.6667
KRT5.CON__P13647.P13647.CON__H.INV.HIT000016045.	KRT5	2.06e-31	98.5507	100	100	96.2963	98.913	100	97.3333
ACTB.P60709.Q6S8J3.A5A3E0.P0CG38.Q9BYX7.	ACTB	2.57e-43	98.7923	100	100	98.7654	98.913	100	96
C1QB.P02746.	C1QB	5.61e-45	98.7923	100	100	100	98.913	100	94.6667
C1QC.P02747.	C1QC	9.06e-45	98.7923	100	100	100	98.913	100	94.6667
APOA4.P06727.	APOA4	8.8e-56	99.0338	100	100	100	98.913	100	96
APOL1.O14791.O14791.2.O14791.3.O95236.3.O95236.2.O95236.	APOL1	1.05e-27	99.0338	100	100	100	98.913	100	96
C1QA.P02745.	C1QA	7.34e-48	99.0338	100	100	100	98.913	100	96
C4BPA.P04003.	C4BPA	1.33e-26	99.0338	100	100	98.7654	98.913	100	97.3333
COL1A2.P08123.	COL1A2	7.97e-23	99.0338	100	100	97.5309	98.913	100	98.6667
HPR.P00739.P00739.2.	HPR	1.5e-17	99.0338	100	100	100	98.913	100	96
TF.P02787.	TF	2.25e-27	99.0338	100	100	98.7654	98.913	100	97.3333
VTN.P04004.	VTN	1.21e-37	99.0338	100	100	100	98.913	100	96
CLU.P10909.4.P10909.P10909.5.P10909.2.P10909.3.	CLU	1.66e-50	99.2754	100	100	100	100	100	96
FN1.P02751.P02751.8.P02751.3.P02751.14.P02751.15.P02751.17.P02751.7.P02751.9.P02751.10.P02751.6.P02751.11.P02751.5.P02751.13.P02751.12.P02751.4.P02751.16.P02751.2.	FN1	2.39e-52	99.2754	100	100	98.7654	98.913	100	98.6667
PON1.P27169.	PON1	2.43e-55	99.2754	100	100	100	98.913	100	97.3333
A2M.P01023.	A2M	1.8e-51	99.5169	100	100	100	98.913	100	98.6667
APOC1.P02654.	APOC1	2.12e-20	99.5169	100	100	100	98.913	100	98.6667
APOE.P02649.	APOE	4.78e-49	99.5169	100	100	100	98.913	100	98.6667
C4A.P0C0L4.P0C0L4.2.	C4A	7.63e-17	99.5169	100	100	100	98.913	100	98.6667
FGA.P02671.P02671.2.	FGA	5.61e-54	99.5169	100	100	100	100	100	97.3333
FGG.P02679.2.P02679.	FGG	5e-53	99.5169	100	100	100	100	100	97.3333
HP.P00738.P00738.2.	HP	4.67e-21	99.5169	100	100	100	100	100	97.3333
IGHA1.P01876.	IGHA1	5.3e-13	99.5169	100	100	100	98.913	100	98.6667
KRT9.P35527.CON__P35527.	KRT9	5.04e-32	99.5169	98.5612	100	100	100	100	100
APOA2.P02652.	APOA2	1.83e-30	99.7585	100	100	100	100	100	98.6667
CD5L.O43866.	CD5L	1.35e-24	99.7585	100	100	100	98.913	100	100
FGB.P02675.	FGB	2.32e-53	99.7585	100	100	100	100	100	98.6667
HRG.P04196.	HRG	1.32e-48	99.7585	100	100	100	100	100	98.6667
IGHG3.P01860.	IGHG3	4.13e-09	99.7585	100	100	100	100	100	98.6667
IGJ.P01591.	IGJ	1.74e-21	99.7585	100	100	100	98.913	100	100
ITIH4.Q14624.	ITIH4	3.13e-15	99.7585	100	100	100	100	100	98.6667
ITIH4.Q14624.3.Q14624.2.Q14624.4.	ITIH4	3.11e-12	99.7585	100	100	100	100	100	98.6667
KNG1.P01042.REV__CON__P01045.1.REV__CON__Q2KJ62.REV__CON__P01044.1.REV__P01042.	KNG1	8.29e-39	99.7585	100	100	100	100	100	98.6667
KNG1.P01042.2.P01042.3.	KNG1	1.45e-33	99.7585	100	100	100	100	100	98.6667
LPA.P08519.Q16609.	LPA	9.45e-44	99.7585	100	100	100	100	100	98.6667
SERPINA1.P01009.P01009.2.P01009.3.P20848.	SERPINA1	7.77e-51	99.7585	100	100	100	100	100	98.6667
ALB.CON__P02768.1.P02768.P02768.2.P02768.3.	ALB	3.75e-21	100	100	100	100	100	100	100
APOA1.P02647.	APOA1	4.8e-22	100	100	100	100	100	100	100
APOB.P04114.CON__ENSEMBL.ENSBTAP00000032840.	APOB	2.5e-43	100	100	100	100	100	100	100
APOC2.P02655.	APOC2	1.96e-36	100	100	100	100	100	100	100
APOC3.P02656.	APOC3	2.7e-39	100	100	100	100	100	100	100
C3.P01024.O95568.	C3	1.65e-23	100	100	100	100	100	100	100
IGHG2.P01859.	IGHG2	1.18e-17	100	100	100	100	100	100	100
IGHM.P01871.P01871.2.	IGHM	9.78e-21	100	100	100	100	100	100	100
IGKC.P01834.	IGKC	4.27e-09	100	100	100	100	100	100	100
IGLC2.P0CG05.	IGLC2	2.73e-17	100	100	100	100	100	100	100
KRT1.P04264.CON__P04264.	KRT1	1.44e-33	100	100	100	100	100	100	100
KRT10.CON__P13645.P13645.CON__Q7Z3Y9.Q7Z3Y9.	KRT10	5.83e-37	100	100	100	100	100	100	100
KRT2.P35908.	KRT2	6.45e-39	100	100	100	100	100	100	100

## Sheet: GO enrichment analysis 
RESULTS OF GO ENRICHMENT ANALYSIS by PANTHER Classification System
Category	ID	Title (or Source)	Verbose ID	Cluster > 20%_logP	Cluster < 20%_logP	Cluster > 20%_GeneSet	Cluster < 20%_GeneSet
GO: Molecular Function	GO:0005198	structural molecule activity	GeneOntologyMolecularFunction_GO:0005198_structural molecule activity	10	10	ACTA1,ACTB,AHNAK,ANXA1,BGN,COL18A1,COL1A1,COL1A2,COL5A1,COMP,CSTA,DSP,FBLN1,FGA,FGB,FGG,FLG,FLG2,IVL,JUP,KRT1,KRT10,KRT13,KRT14,KRT16,KRT17,KRT18,KRT2,KRT31,KRT36,KRT4,KRT5,KRT6A,KRT72,KRT73,KRT76,KRT77,KRT78,KRT80,KRT85,KRT86,KRT9,LMNA,LUM,MGP,MSN,MYL6,MYLPF,PKP1,PLEC,RPL11,RPS3A,SPRR1A,SPRR2E,SPTBN2,TLN1,TPM1,TPM2,TPM4,TTN,TUBA1B,TUBA4A,TUBB,TUBB1,TUBB4B,UBA52,VCL,VIM	ACTG1,ACTN2,ACTN3,ACTR2,ACTR3,AKAP12,AMBN,ARPC2,ARPC3,ARPC4,CHI3L1,CLDN5,CLTC,COL11A2,COL2A1,CRYAB,DES,EIF3A,EMILIN1,EPB42,EVPL,FAU,G3BP2,KRT12,KRT15,KRT19,KRT23,KRT24,KRT25,KRT27,KRT3,KRT32,KRT33A,KRT33B,KRT34,KRT35,KRT39,KRT40,KRT6B,KRT6C,KRT7,KRT71,KRT75,KRT79,KRT8,KRT81,KRT82,KRT83,KRT84,KRT87P,KRTAP1-3,KRTAP11-1,KRTAP3-1,KRTAP3-2,KRTAP3-3,LAMB3,LCE3D,LMNB1,LOR,MAP4,MATR3,MYH8,MYL1,MYL2,MYL3,…
GO: Molecular Function	GO:0061135	endopeptidase regulator activity	GeneOntologyMolecularFunction_GO:0061135_endopeptidase regulator activity	10	10	A2M,AGT,AHSG,AMBP,C3,C4A,C4B,C5,COL6A3,CSTA,HRG,ITIH1,ITIH2,ITIH3,ITIH4,KNG1,LPA,PROS1,PZP,SERPINA1,SERPINA10,SERPINA3,SERPINA4,SERPINA6,SERPINA7,SERPINB12,SERPINB3,SERPINB8,SERPINC1,SERPIND1,SERPINF1,SERPINF2,SERPING1,SPP2,TIMP3	A2ML1,ADRM1,CST1,CST2,CST3,CST4,CST5,CST6,CSTB,FETUB,FURIN,LCN1,PEBP1,PI3,PRDX3,PRDX5,PSMD14,PSME1,PSME3,SERPINA11,SERPINA12,SERPINA5,SERPINB1,SERPINB2,SERPINB4,SERPINB5,SERPINB6,SERPINB7,SERPINH1,SLPI
GO: Molecular Function	GO:0004252	serine-type endopeptidase activity	GeneOntologyMolecularFunction_GO:0004252_serine-type endopeptidase activity	10	0	C1QA,C1QB,C1QC,C1R,C1S,C2,C3,C4A,C4B,CFB,CFI,COLEC10,COLEC11,CTSD,F10,F11,F12,F2,F5,F9,FCN1,FCN2,FCN3,HABP2,HP,HTRA1,IGHG2,IGHG3,IGHG4,IGHV3-23,IGKC,IGKV4-1,IGLC2,IGLC7,KLKB1,LPA,LTF,MASP2,MBL2,MMP2,PLG,PRSS1,PRSS3
GO: Molecular Function	GO:0005200	structural constituent of cytoskeleton	GeneOntologyMolecularFunction_GO:0005200_structural constituent of cytoskeleton	0	10		ACTG1,ACTR2,ACTR3,ARPC2,ARPC3,ARPC4,DES,EPB42,KRT15,KRT19,KRT6B,KRT71,KRT84,LOR,PPL,SPTAN1,TUBA1C,TUBA8,TUBB2A,TUBB2B,TUBB3,TUBB4A,TUBB6,TUBB8
GO: Molecular Function	GO:0008236	serine-type peptidase activity	GeneOntologyMolecularFunction_GO:0008236_serine-type peptidase activity	10	0	C1QA,C1QB,C1QC,C1R,C1S,C2,C3,C4A,C4B,CFB,CFI,COLEC10,COLEC11,CPN1,CTSD,F10,F11,F12,F2,F5,F9,FCN1,FCN2,FCN3,HABP2,HP,HTRA1,IGHG2,IGHG3,IGHG4,IGHV3-23,IGKC,IGKV4-1,IGLC2,IGLC7,KLKB1,LPA,LTF,MASP2,MBL2,MMP2,PLG,PRSS1,PRSS3,RELN
GO: Molecular Function	GO:0030414	peptidase inhibitor activity	GeneOntologyMolecularFunction_GO:0030414_peptidase inhibitor activity	10	0	A2M,AGT,AHSG,AMBP,C3,C4A,C4B,C5,COL6A3,CSTA,HRG,ITIH1,ITIH2,ITIH3,ITIH4,KNG1,LPA,PROS1,PZP,SERPINA1,SERPINA10,SERPINA3,SERPINA4,SERPINA6,SERPINA7,SERPINB12,SERPINB3,SERPINB8,SERPINC1,SERPIND1,SERPINF1,SERPINF2,SERPING1,SPP2,TIMP3
GO: Molecular Function	GO:0003729	mRNA binding	GeneOntologyMolecularFunction_GO:0003729_mRNA binding	0	10		ACO1,C1QBP,CALR,DDX3X,EIF4A1,EIF4A3,G3BP1,HNRNPA2B1,HNRNPA3,HNRNPAB,HNRNPC,HNRNPD,HNRNPK,HNRNPL,HNRNPR,NCL,PABPC1,PARK7,PCBP1,PTBP1,RBM8A,RBMX,RNPS1,RPL13A,RPL30,RPL5,RPL6,RPL7,RPS13,RPS14,RPS2,RPS26,RPS3,RPS5,RPS6,SERBP1,SRSF1,SRSF3,SSB,SYNCRIP,TRA2B,YBX1,YBX3
GO: Molecular Function	GO:0051082	unfolded protein binding	GeneOntologyMolecularFunction_GO:0051082_unfolded protein binding	0	10		CALR,CANX,CCT2,CCT4,CCT5,CCT6A,CCT7,CCT8,CDC37,CLPX,CRYAB,GRXCR2,HSP90AB2P,HSPA2,HSPA9,HSPD1,HSPE1,LMAN1,NPM1,SERPINH1,TCP1,TRAP1
GO: Molecular Function	GO:0070003	threonine-type peptidase activity	GeneOntologyMolecularFunction_GO:0070003_threonine-type peptidase activity	0	10		PSMA1,PSMA2,PSMA3,PSMA5,PSMA6,PSMA7,PSMB1,PSMB2,PSMB3,PSMB5,PSMB6
GO: Molecular Function	GO:0003735	structural constituent of ribosome	GeneOntologyMolecularFunction_GO:0003735_structural constituent of ribosome	0	10		FAU,RPL10,RPL12,RPL13,RPL13A,RPL14,RPL15,RPL17,RPL18,RPL18A,RPL19,RPL21,RPL22,RPL23,RPL23A,RPL24,RPL26,RPL27A,RPL28,RPL3,RPL30,RPL31,RPL32,RPL34,RPL37A,RPL4,RPL5,RPL6,RPL7,RPL7A,RPL8,RPL9,RPLP0,RPLP1,RPLP2,RPS10,RPS11,RPS12,RPS13,RPS14,RPS15,RPS15A,RPS16,RPS17,RPS18,RPS19,RPS2,RPS20,RPS23,RPS24,RPS25,RPS26,RPS27,RPS28,RPS3,RPS4X,RPS5,RPS6,RPS7,RPS8,RPS9,RPSA,SLC25A3,SLC25A5,SLC25A6
GO: Molecular Function	GO:0004298	threonine-type endopeptidase activity	GeneOntologyMolecularFunction_GO:0004298_threonine-type endopeptidase activity	0	10		PSMA1,PSMA2,PSMA3,PSMA5,PSMA6,PSMA7,PSMB1,PSMB2,PSMB3,PSMB5,PSMB6
GO: Molecular Function	GO:0019843	rRNA binding	GeneOntologyMolecularFunction_GO:0019843_rRNA binding	0	10		ANG,DDX21,NCL,NPM1,RPL12,RPL17,RPL19,RPL23,RPL23A,RPL3,RPL37A,RPL4,RPL5,RPL6,RPL7,RPL8,RPL9,RPLP0,RPLP1,RPLP2,RPS11,RPS13,RPS14,RPS18,RPS3,RPS4X,RPS5,RPS9
GO: Molecular Function	GO:0004866	endopeptidase inhibitor activity	GeneOntologyMolecularFunction_GO:0004866_endopeptidase inhibitor activity	10	0	A2M,AGT,AHSG,AMBP,C3,C4A,C4B,C5,COL6A3,CSTA,HRG,ITIH1,ITIH2,ITIH3,ITIH4,KNG1,LPA,PROS1,PZP,SERPINA1,SERPINA10,SERPINA3,SERPINA4,SERPINA6,SERPINA7,SERPINB12,SERPINB3,SERPINB8,SERPINC1,SERPIND1,SERPINF1,SERPINF2,SERPING1,SPP2,TIMP3
GO: Molecular Function	GO:0017171	serine hydrolase activity	GeneOntologyMolecularFunction_GO:0017171_serine hydrolase activity	10	0	C1QA,C1QB,C1QC,C1R,C1S,C2,C3,C4A,C4B,CFB,CFI,COLEC10,COLEC11,CPN1,CTSD,F10,F11,F12,F2,F5,F9,FCN1,FCN2,FCN3,HABP2,HP,HTRA1,IGHG2,IGHG3,IGHG4,IGHV3-23,IGKC,IGKV4-1,IGLC2,IGLC7,KLKB1,LPA,LTF,MASP2,MBL2,MMP2,PLG,PRSS1,PRSS3,RELN
GO: Molecular Function	GO:0004857	enzyme inhibitor activity	GeneOntologyMolecularFunction_GO:0004857_enzyme inhibitor activity	10	0	A2M,AGT,AHSG,AMBP,ANGPTL3,ANXA1,ANXA2,ANXA5,APOA1,APOA2,APOC1,APOC2,APOC3,BGN,C3,C4A,C4B,C5,COL6A3,CSTA,DCN,DNAJC3,GP1BA,HRG,HSPB1,ITIH1,ITIH2,ITIH3,ITIH4,KNG1,LPA,PROS1,PZP,RNH1,SERPINA1,SERPINA10,SERPINA3,SERPINA4,SERPINA6,SERPINA7,SERPINB12,SERPINB3,SERPINB8,SERPINC1,SERPIND1,SERPINF1,SERPINF2,SERPING1,SFN,SPP2,TIMP3
GO: Molecular Function	GO:0061134	peptidase regulator activity	GeneOntologyMolecularFunction_GO:0061134_peptidase regulator activity	10	0	A2M,AGT,AHSG,AMBP,C3,C4A,C4B,C5,COL6A3,CSTA,FBLN1,FN1,HRG,ITIH1,ITIH2,ITIH3,ITIH4,KNG1,LPA,PCOLCE,PROS1,PZP,SERPINA1,SERPINA10,SERPINA3,SERPINA4,SERPINA6,SERPINA7,SERPINB12,SERPINB3,SERPINB8,SERPINC1,SERPIND1,SERPINF1,SERPINF2,SERPING1,SPP2,TIMP3
GO: Molecular Function	GO:0005539	glycosaminoglycan binding	GeneOntologyMolecularFunction_GO:0005539_glycosaminoglycan binding	10	0	ANGPTL3,APOA5,APOB,APOE,APOH,BGN,CFH,CLEC3B,COL5A1,COMP,DCN,F11,FN1,HABP2,HRG,IGHM,ITIH4,KNG1,LIPG,LPA,LPL,LTF,OGN,PCOLCE,PF4,PGLYRP2,SAA1,SERPINA10,SERPINC1,SERPIND1,THBS1,THBS4,TNXB,VTN
GO: Molecular Function	GO:0070180	large ribosomal subunit rRNA binding	GeneOntologyMolecularFunction_GO:0070180_large ribosomal subunit rRNA binding	0	10		RPL12,RPL17,RPL19,RPL23,RPL37A,RPLP0,RPLP1,RPLP2
GO: Biological Process	GO:0072376	protein activation cascade	GeneOntologyBiologicalProcess_GO:0072376_protein activation cascade	10	0	A2M,APOH,C1QA,C1QB,C1QC,C1R,C1S,C2,C3,C4A,C4B,C4BPA,C4BPB,C5,C6,C7,C8A,C8B,C8G,C9,CFB,CFH,CFHR5,CFI,CLU,COLEC10,COLEC11,CRP,F10,F11,F12,F2,F9,FBLN1,FCN1,FCN2,FCN3,FGA,FGB,FGG,GP1BA,GP1BB,IGHA1,IGHA2,IGHD,IGHG2,IGHG3,IGHG4,IGHM,IGHV3-23,IGKC,IGKV4-1,IGLC2,IGLC7,IGLL5,KLKB1,KNG1,KRT1,MASP2,MBL2,PROS1,SERPINC1,SERPING1,VTN,VWF
GO: Biological Process	GO:0044403	symbiosis, encompassing mutualism through parasitism	GeneOntologyBiologicalProcess_GO:0044403_symbiosis, encompassing mutualism through parasitism	0	10		ALYREF,APOBEC3A,AZU1,BANF1,BPIFA1,C1QBP,CD81,CTSB,CTSG,CUL1,CXCL8,DDX39B,DDX3X,DDX5,DMBT1,DYNLL1,EIF3A,EIF3F,EIF4A1,EIF4A2,EIF4G1,ELANE,ETF1,FAU,FURIN,GYPA,HCK,HLA-A,HLA-C,HNRNPA1,HNRNPK,HSPD1,IDE,ILF3,ITGB1,ITGB6,ITGB7,KPNA2,KPNB1,KRT19,KRT7,KRT8,LAMP1,LGALS1,LRRC15,MMP1,MMP9,MPO,NACA,NPM1,PABPC1,PABPN1,PC,PCBP1,PCBP2,PGLYRP1,PM20D1,PSIP1,PSMA3,PSMA7,PSMB1,PSMB2,PSMB3,PSMB5,PSMB6,PSMC2,PTBP1,RAN…
GO: Biological Process	GO:0072599	establishment of protein localization to endoplasmic reticulum	GeneOntologyBiologicalProcess_GO:0072599_establishment of protein localization to endoplasmic reticulum	0	10		FAU,RPL10,RPL12,RPL13,RPL13A,RPL14,RPL15,RPL17,RPL18,RPL18A,RPL19,RPL21,RPL22,RPL23,RPL23A,RPL24,RPL26,RPL27A,RPL28,RPL3,RPL30,RPL31,RPL32,RPL34,RPL37A,RPL4,RPL5,RPL6,RPL7,RPL7A,RPL8,RPL9,RPLP0,RPLP1,RPLP2,RPS10,RPS11,RPS12,RPS13,RPS14,RPS15,RPS15A,RPS16,RPS17,RPS18,RPS19,RPS2,RPS20,RPS23,RPS24,RPS25,RPS26,RPS27,RPS28,RPS3,RPS4X,RPS5,RPS6,RPS7,RPS8,RPS9,RPSA
GO: Biological Process	GO:0006413	translational initiation	GeneOntologyBiologicalProcess_GO:0006413_translational initiation	0	10		DDX3X,DHX29,EIF2S1,EIF3A,EIF3C,EIF3F,EIF3J,EIF3M,EIF4A1,EIF4A2,EIF4B,EIF4G1,EIF5B,EIF6,FAU,NPM1,PABPC1,PCBP2,PPP1CA,PTBP1,RPL10,RPL12,RPL13,RPL13A,RPL14,RPL15,RPL17,RPL18,RPL18A,RPL19,RPL21,RPL22,RPL23,RPL23A,RPL24,RPL26,RPL27A,RPL28,RPL3,RPL30,RPL31,RPL32,RPL34,RPL37A,RPL4,RPL5,RPL6,RPL7,RPL7A,RPL8,RPL9,RPLP0,RPLP1,RPLP2,RPS10,RPS11,RPS12,RPS13,RPS14,RPS15,RPS15A,RPS16,RPS17,RPS18,RPS19,RPS2,RPS…
GO: Biological Process	GO:0016032	viral process	GeneOntologyBiologicalProcess_GO:0016032_viral process	0	10		ALYREF,APOBEC3A,BANF1,C1QBP,CD81,CTSB,CUL1,CXCL8,DDX39B,DDX3X,DDX5,DMBT1,DYNLL1,EIF3A,EIF3F,EIF4A1,EIF4A2,EIF4G1,ETF1,FAU,FURIN,GYPA,HCK,HLA-A,HLA-C,HNRNPA1,HNRNPK,HSPD1,IDE,ILF3,ITGB1,ITGB6,ITGB7,KPNA2,KPNB1,KRT19,KRT7,KRT8,LAMP1,LGALS1,LRRC15,MMP1,MMP9,NACA,NPM1,PABPC1,PABPN1,PC,PCBP1,PCBP2,PM20D1,PSIP1,PSMA3,PSMA7,PSMB1,PSMB2,PSMB3,PSMB5,PSMB6,PSMC2,PTBP1,RAN,RPL10,RPL12,RPL13,RPL13A,RPL14,RPL…
GO: Biological Process	GO:0006613	cotranslational protein targeting to membrane	GeneOntologyBiologicalProcess_GO:0006613_cotranslational protein targeting to membrane	0	10		FAU,RPL10,RPL12,RPL13,RPL13A,RPL14,RPL15,RPL17,RPL18,RPL18A,RPL19,RPL21,RPL22,RPL23,RPL23A,RPL24,RPL26,RPL27A,RPL28,RPL3,RPL30,RPL31,RPL32,RPL34,RPL37A,RPL4,RPL5,RPL6,RPL7,RPL7A,RPL8,RPL9,RPLP0,RPLP1,RPLP2,RPS10,RPS11,RPS12,RPS13,RPS14,RPS15,RPS15A,RPS16,RPS17,RPS18,RPS19,RPS2,RPS20,RPS23,RPS24,RPS25,RPS26,RPS27,RPS28,RPS3,RPS4X,RPS5,RPS6,RPS7,RPS8,RPS9,RPSA,SSR1
GO: Biological Process	GO:0042060	wound healing	GeneOntologyBiologicalProcess_GO:0042060_wound healing	10	0	A2M,ACTB,ACTN1,ANXA1,ANXA2,ANXA5,APCS,APOA5,APOD,APOE,APOH,B4GALT1,C3,C4BPB,C9,CD36,CD9,CDC42,CLIC1,COL1A1,COL1A2,COL5A1,CPB2,CRP,DCN,DSP,F10,F11,F12,F13A1,F13B,F2,F5,F9,FBLN1,FERMT3,FGA,FGB,FGG,FLNA,FN1,GNB1,GP1BA,GP1BB,GSN,HBB,HIST2H3A,HRG,HSPB1,IGF1,ITGA2B,ITGB3,KLKB1,KNG1,KRT1,MMRN1,MYH9,MYL12A,PF4,PKM,PLEK,PLG,PRDX2,PROS1,RAC1,RHOA,S100A8,S100A9,SAA1,SERPINA1,SERPINA10,SERPINC1,SERPIND1,SERP…
GO: Biological Process	GO:0045047	protein targeting to ER	GeneOntologyBiologicalProcess_GO:0045047_protein targeting to ER	0	10		FAU,RPL10,RPL12,RPL13,RPL13A,RPL14,RPL15,RPL17,RPL18,RPL18A,RPL19,RPL21,RPL22,RPL23,RPL23A,RPL24,RPL26,RPL27A,RPL28,RPL3,RPL30,RPL31,RPL32,RPL34,RPL37A,RPL4,RPL5,RPL6,RPL7,RPL7A,RPL8,RPL9,RPLP0,RPLP1,RPLP2,RPS10,RPS11,RPS12,RPS13,RPS14,RPS15,RPS15A,RPS16,RPS17,RPS18,RPS19,RPS2,RPS20,RPS23,RPS24,RPS25,RPS26,RPS27,RPS28,RPS3,RPS4X,RPS5,RPS6,RPS7,RPS8,RPS9,RPSA
GO: Biological Process	GO:0006614	SRP-dependent cotranslational protein targeting to membrane	GeneOntologyBiologicalProcess_GO:0006614_SRP-dependent cotranslational protein targeting to membrane	0	10		FAU,RPL10,RPL12,RPL13,RPL13A,RPL14,RPL15,RPL17,RPL18,RPL18A,RPL19,RPL21,RPL22,RPL23,RPL23A,RPL24,RPL26,RPL27A,RPL28,RPL3,RPL30,RPL31,RPL32,RPL34,RPL37A,RPL4,RPL5,RPL6,RPL7,RPL7A,RPL8,RPL9,RPLP0,RPLP1,RPLP2,RPS10,RPS11,RPS12,RPS13,RPS14,RPS15,RPS15A,RPS16,RPS17,RPS18,RPS19,RPS2,RPS20,RPS23,RPS24,RPS25,RPS26,RPS27,RPS28,RPS3,RPS4X,RPS5,RPS6,RPS7,RPS8,RPS9,RPSA
GO: Biological Process	GO:0000184	nuclear-transcribed mRNA catabolic process, nonsense-mediated decay	GeneOntologyBiologicalProcess_GO:0000184_nuclear-transcribed mRNA catabolic process, nonsense-mediated decay	0	10		EIF4A3,EIF4G1,ETF1,FAU,PABPC1,PPP2CA,PPP2R1A,RBM8A,RNPS1,RPL10,RPL12,RPL13,RPL13A,RPL14,RPL15,RPL17,RPL18,RPL18A,RPL19,RPL21,RPL22,RPL23,RPL23A,RPL24,RPL26,RPL27A,RPL28,RPL3,RPL30,RPL31,RPL32,RPL34,RPL37A,RPL4,RPL5,RPL6,RPL7,RPL7A,RPL8,RPL9,RPLP0,RPLP1,RPLP2,RPS10,RPS11,RPS12,RPS13,RPS14,RPS15,RPS15A,RPS16,RPS17,RPS18,RPS19,RPS2,RPS20,RPS23,RPS24,RPS25,RPS26,RPS27,RPS28,RPS3,RPS4X,RPS5,RPS6,RPS7,…
GO: Biological Process	GO:0002576	platelet degranulation	GeneOntologyBiologicalProcess_GO:0002576_platelet degranulation	10	0	A1BG,A2M,ACTN1,AHSG,ALB,ALDOA,APOA1,APOH,CALM1,CD36,CD9,CLEC3B,CLU,F13A1,F5,FGA,FGB,FGG,FLNA,FN1,HRG,IGF1,ITGA2B,ITGB3,ITIH3,ITIH4,KNG1,LGALS3BP,MMRN1,ORM1,ORM2,PF4,PLEK,PLG,PPBP,PROS1,QSOX1,SERPINA1,SERPINA3,SERPINA4,SERPINF2,SERPING1,SPP2,TF,THBS1,TIMP3,TLN1,TTN,TUBA4A,VCL,VWF,WDR1
GO: Biological Process	GO:0006956	complement activation	GeneOntologyBiologicalProcess_GO:0006956_complement activation	10	0	A2M,C1QA,C1QB,C1QC,C1R,C1S,C2,C3,C4A,C4B,C4BPA,C4BPB,C5,C6,C7,C8A,C8B,C8G,C9,CFB,CFH,CFHR5,CFI,CLU,COLEC10,COLEC11,CRP,FCN1,FCN2,FCN3,IGHA1,IGHA2,IGHD,IGHG2,IGHG3,IGHG4,IGHM,IGHV3-23,IGKC,IGKV4-1,IGLC2,IGLC7,IGLL5,KRT1,MASP2,MBL2,PROS1,SERPING1,VTN
GO: Biological Process	GO:0050817	coagulation	GeneOntologyBiologicalProcess_GO:0050817_coagulation	10	0	A2M,ACTB,ACTN1,ANXA2,ANXA5,APOE,APOH,C3,C4BPB,C9,CD36,CD9,CDC42,CLIC1,COL1A1,COL1A2,CPB2,F10,F11,F12,F13A1,F13B,F2,F5,F9,FBLN1,FERMT3,FGA,FGB,FGG,FLNA,GNB1,GP1BA,GP1BB,HBB,HIST2H3A,HRG,HSPB1,ITGA2B,ITGB3,KLKB1,KNG1,KRT1,MMRN1,MYH9,MYL12A,PF4,PLEK,PLG,PRDX2,PROS1,RAC1,RHOA,S100A9,SAA1,SERPINA1,SERPINA10,SERPINC1,SERPIND1,SERPINF2,SERPING1,THBS1,TLN1,VCL,VTN,VWF,YWHAZ
GO: Biological Process	GO:0009611	response to wounding	GeneOntologyBiologicalProcess_GO:0009611_response to wounding	10	0	A2M,ACTB,ACTN1,ADIPOQ,AGT,AHSG,ANXA1,ANXA2,ANXA5,APCS,APOA1,APOA5,APOD,APOE,APOH,ARG1,B4GALT1,C2,C3,C4A,C4B,C4BPA,C4BPB,C5,C6,C7,C8A,C8B,C8G,C9,CD36,CD9,CDC42,CFB,CFH,CFI,CLIC1,CLU,COL1A1,COL1A2,COL5A1,CPB2,CRP,DCN,DSP,F10,F11,F12,F13A1,F13B,F2,F5,F9,FABP5,FBLN1,FERMT3,FGA,FGB,FGG,FLNA,FN1,GNB1,GP1BA,GP1BB,GSN,GSTP1,HBB,HIST2H3A,HRG,HSPB1,IGF1,ITGA2B,ITGB3,KLKB1,KNG1,KRT1,LBP,LPL,MMP2,MMRN1,MYH9,…
GO: Biological Process	GO:0007596	blood coagulation	GeneOntologyBiologicalProcess_GO:0007596_blood coagulation	10	0	A2M,ACTB,ACTN1,ANXA2,ANXA5,APOE,APOH,C3,C4BPB,C9,CD36,CD9,CDC42,CLIC1,COL1A1,COL1A2,CPB2,F10,F11,F12,F13A1,F13B,F2,F5,F9,FBLN1,FERMT3,FGA,FGB,FGG,FLNA,GNB1,GP1BA,GP1BB,HBB,HIST2H3A,HRG,HSPB1,ITGA2B,ITGB3,KLKB1,KNG1,KRT1,MMRN1,MYH9,MYL12A,PF4,PLEK,PLG,PRDX2,PROS1,RAC1,RHOA,S100A9,SAA1,SERPINA1,SERPINA10,SERPINC1,SERPIND1,SERPINF2,SERPING1,THBS1,TLN1,VCL,VTN,VWF,YWHAZ
GO: Biological Process	GO:0006959	humoral immune response	GeneOntologyBiologicalProcess_GO:0006959_humoral immune response	10	0	A2M,B2M,C1QA,C1QB,C1QC,C1R,C1S,C2,C3,C4A,C4B,C4BPA,C4BPB,C5,C6,C7,C8A,C8B,C8G,C9,CAMP,CFB,CFH,CFHR5,CFI,CLU,COLEC10,COLEC11,CRP,DEFA3,FCN1,FCN2,FCN3,FGA,FGB,HPX,IGHA1,IGHA2,IGHD,IGHG2,IGHG3,IGHG4,IGHM,IGHV3-23,IGKC,IGKV4-1,IGLC2,IGLC7,IGLL5,KRT1,LTF,MASP2,MBL2,PROS1,SERPING1,VTN
GO: Biological Process	GO:0007599	hemostasis	GeneOntologyBiologicalProcess_GO:0007599_hemostasis	10	0	A2M,ACTB,ACTN1,ANXA2,ANXA5,APOE,APOH,C3,C4BPB,C9,CD36,CD9,CDC42,CLIC1,COL1A1,COL1A2,CPB2,F10,F11,F12,F13A1,F13B,F2,F5,F9,FBLN1,FERMT3,FGA,FGB,FGG,FLNA,GNB1,GP1BA,GP1BB,HBB,HIST2H3A,HRG,HSPB1,ITGA2B,ITGB3,KLKB1,KNG1,KRT1,MMRN1,MYH9,MYL12A,PF4,PLEK,PLG,PRDX2,PROS1,RAC1,RHOA,S100A9,SAA1,SERPINA1,SERPINA10,SERPINC1,SERPIND1,SERPINF2,SERPING1,THBS1,TLN1,VCL,VTN,VWF,YWHAZ
GO: Biological Process	GO:0070972	protein localization to endoplasmic reticulum	GeneOntologyBiologicalProcess_GO:0070972_protein localization to endoplasmic reticulum	0	10		FAU,OS9,RPL10,RPL12,RPL13,RPL13A,RPL14,RPL15,RPL17,RPL18,RPL18A,RPL19,RPL21,RPL22,RPL23,RPL23A,RPL24,RPL26,RPL27A,RPL28,RPL3,RPL30,RPL31,RPL32,RPL34,RPL37A,RPL4,RPL5,RPL6,RPL7,RPL7A,RPL8,RPL9,RPLP0,RPLP1,RPLP2,RPS10,RPS11,RPS12,RPS13,RPS14,RPS15,RPS15A,RPS16,RPS17,RPS18,RPS19,RPS2,RPS20,RPS23,RPS24,RPS25,RPS26,RPS27,RPS28,RPS3,RPS4X,RPS5,RPS6,RPS7,RPS8,RPS9,RPSA
GO: Biological Process	GO:0044419	interspecies interaction between organisms	GeneOntologyBiologicalProcess_GO:0044419_interspecies interaction between organisms	0	10		ALYREF,APOBEC3A,AZU1,BANF1,BPIFA1,C1QBP,CD81,CTSB,CTSG,CUL1,CXCL8,DDX39B,DDX3X,DDX5,DMBT1,DYNLL1,EIF3A,EIF3F,EIF4A1,EIF4A2,EIF4G1,ELANE,ETF1,FAU,FURIN,GYPA,HCK,HLA-A,HLA-C,HNRNPA1,HNRNPK,HSPD1,IDE,ILF3,ITGB1,ITGB6,ITGB7,KPNA2,KPNB1,KRT19,KRT7,KRT8,LAMP1,LGALS1,LRRC15,MMP1,MMP9,MPO,NACA,NPM1,PABPC1,PABPN1,PC,PCBP1,PCBP2,PGLYRP1,PM20D1,PSIP1,PSMA3,PSMA7,PSMB1,PSMB2,PSMB3,PSMB5,PSMB6,PSMC2,PTBP1,RAN…
GO: Biological Process	GO:0006958	complement activation, classical pathway	GeneOntologyBiologicalProcess_GO:0006958_complement activation, classical pathway	10	0	C1QA,C1QB,C1QC,C1R,C1S,C2,C3,C4A,C4B,C4BPA,C4BPB,C5,C6,C7,C8A,C8B,C8G,C9,CFI,CLU,CRP,IGHA1,IGHA2,IGHD,IGHG2,IGHG3,IGHG4,IGHM,IGHV3-23,IGKC,IGKV4-1,IGLC2,IGLC7,IGLL5,MASP2,MBL2,SERPING1
GO: Cellular Component	GO:0030529	intracellular ribonucleoprotein complex	GeneOntologyCellularComponent_GO:0030529_intracellular ribonucleoprotein complex	0	10		ACTN4,ALYREF,CALR,CANX,CSNK1A1,CSNK1E,DDX39B,DDX3X,DDX5,DHX29,DHX9,EIF2S1,EIF3A,EIF3C,EIF3F,EIF3J,EIF3M,EIF4A3,EIF4B,EIF6,EPRS,FAU,FBL,FUS,G3BP1,GCN1,HNRNPA1,HNRNPA2B1,HNRNPA3,HNRNPAB,HNRNPC,HNRNPD,HNRNPF,HNRNPH1,HNRNPH2,HNRNPH3,HNRNPK,HNRNPL,HNRNPM,HNRNPR,HNRNPU,ILF2,ILF3,IQGAP1,LGALS3,LRPPRC,MVP,NCL,NOP56,NPM1,NSUN2,PA2G4,PABPC1,PABPN1,PCBP1,PCBP2,PSMA1,PSMA2,PSMA6,PSMC2,PUF60,RBM8A,RBMX,RPL10,…
GO: Cellular Component	GO:0030055	cell-substrate junction	GeneOntologyCellularComponent_GO:0030055_cell-substrate junction	0	10		ACTG1,ACTN2,ACTN3,ACTN4,ACTR2,ACTR3,AKAP12,ARPC2,ARPC3,BSG,CALR,CAPN1,CCND3,CD44,CD59,CD81,CDH1,CLTC,CSRP1,CTTN,EZR,FHL1,FLNB,FLNC,G3BP1,GNB2,HCK,HNRNPK,HSPA9,HSPG2,HYOU1,ILK,IQGAP1,ITGB1,ITGB4,LASP1,LCP1,LRP1,MRC2,NEDD9,NME2,NPM1,PABPC1,PARVB,PCBP2,PDLIM1,PPP1CB,RDX,RPL12,RPL13A,RPL18,RPL19,RPL22,RPL23,RPL3,RPL30,RPL31,RPL37A,RPL4,RPL5,RPL6,RPL7,RPL7A,RPL8,RPL9,RPLP0,RPLP1,RPLP2,RPS10,RPS11,RPS1…
GO: Cellular Component	GO:0044445	cytosolic part	GeneOntologyCellularComponent_GO:0044445_cytosolic part	0	10		CCT2,CCT4,CCT5,CCT6A,CCT7,CCT8,CYB5R3,DDX3X,ENO3,FAU,IDE,PRDX3,PSMC2,PSMC6,PSMD1,PSMD14,PSMD2,RPL10,RPL12,RPL13,RPL13A,RPL14,RPL15,RPL17,RPL18,RPL18A,RPL19,RPL21,RPL22,RPL23,RPL23A,RPL24,RPL26,RPL27A,RPL28,RPL3,RPL30,RPL31,RPL32,RPL34,RPL37A,RPL4,RPL5,RPL6,RPL7,RPL7A,RPL8,RPL9,RPLP0,RPLP1,RPLP2,RPS10,RPS11,RPS12,RPS13,RPS14,RPS15,RPS15A,RPS16,RPS17,RPS18,RPS19,RPS2,RPS20,RPS23,RPS24,RPS25,RPS26,R…
GO: Cellular Component	GO:0034774	secretory granule lumen	GeneOntologyCellularComponent_GO:0034774_secretory granule lumen	10	0	A1BG,A2M,ACTN1,AHSG,ALB,ALDOA,APOA1,APOH,CLEC3B,CLU,DEFA3,F13A1,F5,FGA,FGB,FGG,FN1,HRG,IGF1,ITIH3,ITIH4,KNG1,LGALS3BP,MMRN1,ORM1,ORM2,PF4,PLG,PPBP,PROS1,QSOX1,SERPINA1,SERPINA3,SERPINA4,SERPINF2,SERPING1,SPP2,TF,THBS1,TIMP3,VWF
GO: Cellular Component	GO:0005925	focal adhesion	GeneOntologyCellularComponent_GO:0005925_focal adhesion	0	10		ACTG1,ACTN2,ACTN3,ACTN4,ACTR2,ACTR3,AKAP12,ARPC2,ARPC3,BSG,CALR,CAPN1,CCND3,CD44,CD59,CD81,CDH1,CLTC,CSRP1,CTTN,EZR,FHL1,FLNB,FLNC,G3BP1,GNB2,HCK,HNRNPK,HSPA9,HSPG2,HYOU1,ILK,IQGAP1,ITGB1,LASP1,LCP1,LRP1,MRC2,NEDD9,NME2,NPM1,PABPC1,PARVB,PCBP2,PDLIM1,PPP1CB,RDX,RPL12,RPL13A,RPL18,RPL19,RPL22,RPL23,RPL3,RPL30,RPL31,RPL37A,RPL4,RPL5,RPL6,RPL7,RPL7A,RPL8,RPL9,RPLP0,RPLP1,RPLP2,RPS10,RPS11,RPS13,RPS1…
GO: Cellular Component	GO:0005615	extracellular space	GeneOntologyCellularComponent_GO:0005615_extracellular space	10	0	A1BG,A2M,ACTA1,ACTB,ACTN1,ADIPOQ,AFM,AGT,AHSG,ALB,ALDOA,AMBP,AMY1A,ANGPTL3,ANXA1,ANXA2,ANXA5,APCS,APOA1,APOA2,APOA4,APOA5,APOB,APOC1,APOC2,APOC3,APOC4,APOD,APOE,APOF,APOH,APOL1,APOM,ARG1,AZGP1,B2M,B4GALT1,BPIFB1,BTN1A1,C1QA,C1QB,C1QC,C1R,C1S,C2,C3,C4A,C4B,C4BPA,C4BPB,C5,C6,C8A,C8B,C8G,C9,CA2,CAMP,CAT,CD14,CD36,CD5L,CD9,CETP,CFB,CFH,CFI,CFL1,CLEC3B,CLIC1,CLU,COL18A1,COL1A1,COL1A2,COL6A2,COL6A3,COM…
GO: Cellular Component	GO:0005912	adherens junction	GeneOntologyCellularComponent_GO:0005912_adherens junction	0	10		ACTG1,ACTN2,ACTN3,ACTN4,ACTR2,ACTR3,AKAP12,ARPC2,ARPC3,BSG,CALR,CAPN1,CCND3,CD44,CD59,CD81,CDH1,CLTC,CSRP1,CTTN,DES,DSC2,DSG3,EZR,FHL1,FLNB,FLNC,G3BP1,GNB2,HCK,HNRNPK,HSPA9,HSPG2,HYOU1,ILK,IQGAP1,ITGB1,LASP1,LCP1,LRP1,MRC2,NEDD9,NME2,NPM1,PABPC1,PARVB,PCBP2,PDLIM1,PKP3,PPP1CB,RDX,RPL12,RPL13A,RPL18,RPL19,RPL22,RPL23,RPL3,RPL30,RPL31,RPL37A,RPL4,RPL5,RPL6,RPL7,RPL7A,RPL8,RPL9,RPLP0,RPLP1,RPLP2,RPS…
GO: Cellular Component	GO:0070161	anchoring junction	GeneOntologyCellularComponent_GO:0070161_anchoring junction	0	10		ACTG1,ACTN2,ACTN3,ACTN4,ACTR2,ACTR3,AKAP12,ARPC2,ARPC3,BSG,CALR,CAPN1,CCND3,CD44,CD59,CD81,CDH1,CLTC,CSRP1,CTTN,DES,DSC2,DSC3,DSG2,DSG3,DSG4,EVPL,EZR,FHL1,FLNB,FLNC,G3BP1,GNB2,HCK,HNRNPK,HSPA9,HSPG2,HYOU1,ILK,IQGAP1,ITGB1,LASP1,LCP1,LRP1,MRC2,NEDD9,NME2,NPM1,PABPC1,PARVB,PCBP2,PDLIM1,PKP3,POF1B,PPL,PPP1CB,RDX,RPL12,RPL13A,RPL18,RPL19,RPL22,RPL23,RPL3,RPL30,RPL31,RPL37A,RPL4,RPL5,RPL6,RPL7,RPL7A,R…
GO: Cellular Component	GO:0031093	platelet alpha granule lumen	GeneOntologyCellularComponent_GO:0031093_platelet alpha granule lumen	10	0	A1BG,A2M,ACTN1,AHSG,ALB,ALDOA,CLU,F13A1,F5,FGA,FGB,FGG,FN1,HRG,IGF1,KNG1,MMRN1,ORM1,ORM2,PF4,PLG,PPBP,PROS1,QSOX1,SERPINA1,SERPINA3,SERPINF2,SERPING1,THBS1,VWF
GO: Cellular Component	GO:0044391	ribosomal subunit	GeneOntologyCellularComponent_GO:0044391_ribosomal subunit	0	10		DDX3X,FAU,NPM1,RPL10,RPL12,RPL13,RPL13A,RPL14,RPL15,RPL17,RPL18,RPL18A,RPL19,RPL21,RPL22,RPL23,RPL23A,RPL24,RPL26,RPL27A,RPL28,RPL3,RPL30,RPL31,RPL32,RPL34,RPL37A,RPL4,RPL5,RPL6,RPL7,RPL7A,RPL8,RPL9,RPLP0,RPLP1,RPLP2,RPS10,RPS11,RPS12,RPS13,RPS14,RPS15,RPS15A,RPS16,RPS17,RPS18,RPS19,RPS2,RPS20,RPS23,RPS24,RPS25,RPS26,RPS27,RPS28,RPS3,RPS4X,RPS5,RPS6,RPS7,RPS8,RPS9,RPSA
GO: Cellular Component	GO:1990777	lipoprotein particle	GeneOntologyCellularComponent_GO:1990777_lipoprotein particle	10	0	APOA1,APOA2,APOA4,APOA5,APOB,APOC1,APOC2,APOC3,APOC4,APOE,APOF,APOH,APOL1,APOM,CETP,CLU,GPLD1,HPR,LCAT,LPA,LPL,PCYOX1,PON1,SAA1,SAA2,SAA4
GO: Cellular Component	GO:0032994	protein-lipid complex	GeneOntologyCellularComponent_GO:0032994_protein-lipid complex	10	0	APOA1,APOA2,APOA4,APOA5,APOB,APOC1,APOC2,APOC3,APOC4,APOE,APOF,APOH,APOL1,APOM,CETP,CLU,GPLD1,HPR,LCAT,LPA,LPL,PCYOX1,PON1,SAA1,SAA2,SAA4
GO: Cellular Component	GO:0022626	cytosolic ribosome	GeneOntologyCellularComponent_GO:0022626_cytosolic ribosome	0	10		DDX3X,FAU,RPL10,RPL12,RPL13,RPL13A,RPL14,RPL15,RPL17,RPL18,RPL18A,RPL19,RPL21,RPL22,RPL23,RPL23A,RPL24,RPL26,RPL27A,RPL28,RPL3,RPL30,RPL31,RPL32,RPL34,RPL37A,RPL4,RPL5,RPL6,RPL7,RPL7A,RPL8,RPL9,RPLP0,RPLP1,RPLP2,RPS10,RPS11,RPS12,RPS13,RPS14,RPS15,RPS15A,RPS16,RPS17,RPS18,RPS19,RPS2,RPS20,RPS23,RPS24,RPS25,RPS26,RPS27,RPS28,RPS3,RPS4X,RPS5,RPS6,RPS7,RPS8,RPS9,RPSA
GO: Cellular Component	GO:1990904	ribonucleoprotein complex	GeneOntologyCellularComponent_GO:1990904_ribonucleoprotein complex	0	10		ACTN4,ALYREF,CALR,CANX,CSNK1A1,CSNK1E,DDX39B,DDX3X,DDX5,DHX29,DHX9,EIF2S1,EIF3A,EIF3C,EIF3F,EIF3J,EIF3M,EIF4A3,EIF4B,EIF6,EPRS,FAU,FBL,FUS,G3BP1,GCN1,HNRNPA1,HNRNPA2B1,HNRNPA3,HNRNPAB,HNRNPC,HNRNPD,HNRNPF,HNRNPH1,HNRNPH2,HNRNPH3,HNRNPK,HNRNPL,HNRNPM,HNRNPR,HNRNPU,ILF2,ILF3,IQGAP1,LGALS3,LRPPRC,MVP,NCL,NOP56,NPM1,NSUN2,PA2G4,PABPC1,PABPN1,PCBP1,PCBP2,PSMA1,PSMA2,PSMA6,PSMC2,PUF60,RBM8A,RBMX,RPL10,…
GO: Cellular Component	GO:0031983	vesicle lumen	GeneOntologyCellularComponent_GO:0031983_vesicle lumen	10	0	A1BG,A2M,ACTN1,AHSG,ALB,ALDOA,APOA1,APOB,APOE,APOH,CLEC3B,CLU,DEFA3,F13A1,F5,FGA,FGB,FGG,FN1,HBA1,HBB,HP,HPX,HRG,HSP90AA1,HSP90B1,IGF1,ITIH3,ITIH4,KNG1,LGALS3BP,LTF,MMRN1,ORM1,ORM2,PF4,PLG,PPBP,PROS1,QSOX1,SAA1,SERPINA1,SERPINA3,SERPINA4,SERPINF2,SERPING1,SPP2,TF,THBS1,TIMP3,VWF
GO: Cellular Component	GO:0060205	cytoplasmic vesicle lumen	GeneOntologyCellularComponent_GO:0060205_cytoplasmic vesicle lumen	10	0	A1BG,A2M,ACTN1,AHSG,ALB,ALDOA,APOA1,APOB,APOE,APOH,CLEC3B,CLU,DEFA3,F13A1,F5,FGA,FGB,FGG,FN1,HBA1,HBB,HP,HPX,HRG,HSP90AA1,HSP90B1,IGF1,ITIH3,ITIH4,KNG1,LGALS3BP,LTF,MMRN1,ORM1,ORM2,PF4,PLG,PPBP,PROS1,QSOX1,SAA1,SERPINA1,SERPINA3,SERPINA4,SERPINF2,SERPING1,SPP2,TF,THBS1,TIMP3,VWF
GO: Cellular Component	GO:0005924	cell-substrate adherens junction	GeneOntologyCellularComponent_GO:0005924_cell-substrate adherens junction	0	10		ACTG1,ACTN2,ACTN3,ACTN4,ACTR2,ACTR3,AKAP12,ARPC2,ARPC3,BSG,CALR,CAPN1,CCND3,CD44,CD59,CD81,CDH1,CLTC,CSRP1,CTTN,EZR,FHL1,FLNB,FLNC,G3BP1,GNB2,HCK,HNRNPK,HSPA9,HSPG2,HYOU1,ILK,IQGAP1,ITGB1,LASP1,LCP1,LRP1,MRC2,NEDD9,NME2,NPM1,PABPC1,PARVB,PCBP2,PDLIM1,PPP1CB,RDX,RPL12,RPL13A,RPL18,RPL19,RPL22,RPL23,RPL3,RPL30,RPL31,RPL37A,RPL4,RPL5,RPL6,RPL7,RPL7A,RPL8,RPL9,RPLP0,RPLP1,RPLP2,RPS10,RPS11,RPS13,RPS1…
GO: Cellular Component	GO:0034358	plasma lipoprotein particle	GeneOntologyCellularComponent_GO:0034358_plasma lipoprotein particle	10	0	APOA1,APOA2,APOA4,APOA5,APOB,APOC1,APOC2,APOC3,APOC4,APOE,APOF,APOH,APOL1,APOM,CETP,CLU,GPLD1,HPR,LCAT,LPA,LPL,PCYOX1,PON1,SAA1,SAA2,SAA4
GO: Cellular Component	GO:0031091	platelet alpha granule	GeneOntologyCellularComponent_GO:0031091_platelet alpha granule	10	0	A1BG,A2M,ACTN1,AHSG,ALB,ALDOA,CD36,CD9,CLU,F13A1,F5,FGA,FGB,FGG,FN1,HRG,IGF1,ITGA2B,ITGB3,KNG1,MMRN1,ORM1,ORM2,PF4,PLG,PPBP,PROS1,QSOX1,SERPINA1,SERPINA3,SERPINF2,SERPING1,THBS1,VWF
GO: Cellular Component	GO:0072562	blood microparticle	GeneOntologyCellularComponent_GO:0072562_blood microparticle	10	0	A1BG,A2M,ACTA1,ACTB,AFM,AGT,AHSG,ALB,AMBP,ANXA5,APCS,APOA1,APOA2,APOA4,APOA5,APOE,APOL1,C1QB,C1QC,C1R,C1S,C3,C4A,C4B,C4BPA,C8A,C8G,C9,CD5L,CFB,CFH,CLIC1,CLU,CP,CPN2,F13A1,F2,FCN2,FCN3,FGA,FGB,FGG,FN1,GC,GSN,HBA1,HBB,HP,HPR,HPX,HRG,HSPA1B,HSPA6,HSPA8,IGHA1,IGHA2,IGHD,IGHG2,IGHG3,IGHG4,IGHM,IGHV3-23,IGKC,IGKV4-1,IGLC2,IGLC7,IGLL5,ITGA2B,ITIH1,ITIH2,ITIH4,KNG1,KRT1,LGALS3BP,MSN,ORM1,ORM2,PFN1,PLG,PO…
Gene Family	739	Serpin peptidase inhibitors	GeneFamily_739_Serpin peptidase inhibitors	10	10	AGT,SERPINA1,SERPINA10,SERPINA3,SERPINA4,SERPINA6,SERPINA7,SERPINB12,SERPINB3,SERPINB8,SERPINC1,SERPIND1,SERPINF1,SERPINF2,SERPING1	SERPINA11,SERPINA12,SERPINA5,SERPINB1,SERPINB2,SERPINB4,SERPINB5,SERPINB6,SERPINB7,SERPINH1
Gene Family	608	Keratins, type I	GeneFamily_608_Keratins, type I	10	10	KRT10,KRT13,KRT14,KRT16,KRT17,KRT18,KRT31,KRT36,KRT9	KRT12,KRT15,KRT19,KRT23,KRT24,KRT25,KRT27,KRT32,KRT33A,KRT33B,KRT34,KRT35,KRT39,KRT40
Gene Family	609	Keratins, type II	GeneFamily_609_Keratins, type II	10	10	KRT1,KRT2,KRT4,KRT5,KRT6A,KRT72,KRT73,KRT76,KRT77,KRT78,KRT80,KRT85,KRT86	KRT3,KRT6B,KRT6C,KRT7,KRT71,KRT75,KRT79,KRT8,KRT81,KRT82,KRT83,KRT84
Gene Family	542	Endogenous ligands	GeneFamily_542_Endogenous ligands	10	0	ADIPOQ,AGT,ANXA1,ARF1,C3,C5,CALM1,CAMP,F2,FGA,FGB,FGG,FN1,IGF1,KNG1,LGALS3BP,PPBP,PTHLH,RAC1,SAA1,VTN,VWF
Gene Family	1188	Desmosomal cadherins	GeneFamily_1188_Desmosomal cadherins	0	10		DSC2,DSC3,DSG2,DSG3,DSG4
Gene Family	728	S ribosomal proteins	GeneFamily_728_S ribosomal proteins	0	10		FAU,RPS10,RPS11,RPS12,RPS13,RPS14,RPS15,RPS15A,RPS16,RPS17,RPS18,RPS19,RPS2,RPS20,RPS23,RPS24,RPS25,RPS26,RPS27,RPS28,RPS3,RPS4X,RPS5,RPS6,RPS7,RPS8,RPS9
Gene Family	725	RNA binding motif containing	GeneFamily_725_RNA binding motif containing	0	10		ALYREF,EIF4B,FUS,G3BP1,G3BP2,HNRNPA1,HNRNPA2B1,HNRNPA3,HNRNPAB,HNRNPC,HNRNPD,HNRNPF,HNRNPH1,HNRNPH2,HNRNPH3,HNRNPL,HNRNPM,HNRNPR,NCL,NONO,PABPC1,PABPN1,PTBP1,PUF60,RBM39,RBM8A,RBMX,RNPS1,SFPQ,SRSF1,SRSF3,SRSF7,SSB,SYNCRIP,TRA2B,U2AF2
Gene Family	690	Proteasome	GeneFamily_690_Proteasome	0	10		PSMA1,PSMA2,PSMA3,PSMA5,PSMA6,PSMA7,PSMB1,PSMB2,PSMB3,PSMB5,PSMB6,PSMC2,PSMC6,PSMD1,PSMD11,PSMD14,PSMD2,PSMD5,PSMD7,PSME1,PSME3
Gene Family	405	Apolipoproteins	GeneFamily_405_Apolipoproteins	10	0	APOA1,APOA2,APOA4,APOA5,APOB,APOC1,APOC2,APOC3,APOC4,APOD,APOE,APOF,APOH,APOL1,APOM
Gene Family	492	Complement system|Sushi domain containing	GeneFamily_492_Complement system|Sushi domain containing	10	0	C1QA,C1QB,C1QC,C1R,C1S,C2,C3,C4A,C4B,C5,C6,C7,C8A,C8B,C8G,C9,CFB,CFH,CFHR5,CFI
Gene Family	554	Fibrinogen C domain containing|Fibronectin type III domain containing	GeneFamily_554_Fibrinogen C domain containing|Fibronectin type III domain containing	10	0	ANGPTL3,ANGPTL6,FCN1,FCN2,FCN3,FGA,FGB,FGG,FGL1,TNC,TNXB
Gene Family	729	L ribosomal proteins	GeneFamily_729_L ribosomal proteins	0	10		RPL10,RPL12,RPL13A,RPL14,RPL15,RPL17,RPL18A,RPL19,RPL21,RPL22,RPL23,RPL23A,RPL24,RPL26,RPL27A,RPL28,RPL3,RPL30,RPL31,RPL32,RPL34,RPL37A,RPL4,RPL5,RPL6,RPL7,RPL7A,RPL8,RPL9,RPLP0,RPLP1,RPLP2
Gene Family	1179	Apolipoproteins|Sushi domain containing	GeneFamily_1179_Apolipoproteins|Sushi domain containing	10	0	APOH,C1R,C1S,C2,C4BPA,C4BPB,C6,C7,CFB,CFH,CFHR5,F13B,HP,HPR,MASP2
Gene Family	863	EF-hand domain containing	GeneFamily_863_EF-hand domain containing	0	10		CALML3,CALU,CAPN1,CRNN,EHD1,GPD2,LCP1,MYL1,MYL2,MYL3,MYL5,PDCD6,PLS3,PRKCSH,RCN1,S100A11,S100A12,S100A16,S100A2,S100A6,SPTAN1,TNNC1,TNNC2
Gene Family	1250	Gla domain containing	GeneFamily_1250_Gla domain containing	10	0	F10,F2,F9,ITIH2,MGP,PROS1,TTR
Gene Family	587	Chaperonins	GeneFamily_587_Chaperonins	0	10		CCT2,CCT4,CCT5,CCT6A,CCT7,CCT8,HSPD1,HSPE1,TCP1
Gene Family	1234	C3 and PZP like, alpha-2-macroglobulin domain containing	GeneFamily_1234_C3 and PZP like, alpha-2-macroglobulin domain containing	10	0	A2M,C3,C4A,C4B,C5,PZP

## Sheet: z-scores >2.5
LIST OF PROTEINS IDENTIFIED IN EACH IMS REPLICATE EXPERIMENT FOR WHICH A z-score >2.5 WAS CALCULATED
				Proteins identified
Target_Antibody	Plasma treatment		# Replicate Identifications	Majority UniprotKB IDs	Protein names	Gene names	Sequence coverage	Molecular weight (kDa)	Sequence length	AV LFQ Int replicates	AV LFQ Int (all IMS)	z-score
ABCC11_HPA031981	HEAT	CO-TARGET	2	Q96J66-2;Q96J66	ATP-binding cassette sub-family C member 11	ABCC11	2.3	150.09	1344	1063655000	7.75856e+06	11.356
ABCC11_HPA031981	HEAT	CO-TARGET	2	P01860	Ig gamma-3 chain C region	IGHG3	61.8	41.287	377	11530250000	4.53658e+08	11.1871
ABCC11_HPA031981	HEAT	CO-TARGET	2	Q9BVA1	Tubulin beta-2B chain	TUBB2B	48.1	49.953	445	1992150	37042.2	10.4347
ABCC11_HPA031981	HEAT	CO-TARGET	2	Q9BYJ1;Q9BYJ1-2	Hydroperoxide isomerase ALOXE3	ALOXE3	8.9	80.543	711	6183350	71029	10.4135
ABCC11_HPA031981	HEAT	CO-TARGET	2	P00326	Alcohol dehydrogenase 1C	ADH1C	9.9	39.867	375	17815700	240285	8.69183
ABCC11_HPA031981	HEAT	CO-TARGET	2	O00299	Chloride intracellular channel protein 1	CLIC1	63.9	26.922	241	23802500	832421	8.49202
ABCC11_HPA031981	HEAT	CO-TARGET	2	P05452	Tetranectin	CLEC3B	46	22.537	202	20179000	1.31876e+06	8.30006
ABCC11_HPA031981	HEAT	CO-TARGET	2	P01857	Ig gamma-1 chain C region	IGHG1	75.5	36.105	330	10660050000	1421959275	6.89349
ABCC11_HPA031981	HEAT	CO-TARGET	2	P12830-2;P12830	Cadherin-1;E-Cad/CTF1;E-Cad/CTF2;E-Cad/CTF3	CDH1	3.4	90.941	821	8955600	409392	6.47964
ABCC11_HPA031981	HEAT	CO-TARGET	2	CON__P02768-1;P02768;P02768-2;P02768-3	Serum albumin	ALB	94.6	69.366	609	91800000000	9310992029	6.39298
ABCC11_HPA031981	HEAT	CO-TARGET	2	Q8WWZ8	Oncoprotein-induced transcript 3 protein	OIT3	27.5	60.021	545	3627250	108918	6.31623
ABCC11_HPA031981	HEAT	CO-TARGET	2	Q92743	Serine protease HTRA1	HTRA1	16.7	51.286	480	7287250	561305	5.96636
ABCC11_HPA031981	HEAT	CO-TARGET	2	B9A064;P0CG04	Immunoglobulin lambda-like polypeptide 5;Ig lambda-1 chain C regions	IGLL5;IGLC1	51.4	23.063	214	1146440000	1.20737e+08	5.68286
ABCC11_HPA031981	HEAT	CO-TARGET	2	P01861	Ig gamma-4 chain C region	IGHG4	61.2	35.94	327	342170000	5.00958e+07	5.1119
ABCC11_HPA031981	HEAT	CO-TARGET	2	P02743	Serum amyloid P-component;Serum amyloid P-component(1-203)	APCS	30	25.387	223	22441500	2.28123e+06	4.90447
ABCC11_HPA031981	HEAT	CO-TARGET	2	P0CG05	Ig lambda-2 chain C regions	IGLC2	96.2	11.293	106	8971450000	1956957007	4.47212
ABCC11_HPA031981	HEAT	CO-TARGET	2	P04196	Histidine-rich glycoprotein	HRG	68.8	59.578	525	6153200000	1246040543	4.13662
ABCC11_HPA031981	HEAT	CO-TARGET	2	P01834	Ig kappa chain C region	IGKC	100	11.609	106	12500000000	2445113696	3.83935
ABCC11_HPA031981	HEAT	CO-TARGET	2	P49908	Selenoprotein P	SEPP1	14.7	43.173	381	25844250	3.14761e+06	3.83116
ABCC11_HPA031981	HEAT	CO-TARGET	2	P01876	Ig alpha-1 chain C region	IGHA1	67.1	37.654	353	8880000000	969700942	3.54594
ABCC11_HPA031981	HEAT	CO-TARGET	2	P60985-2;P60985	Keratinocyte differentiation-associated protein	KRTDAP	31.8	9.4318	85	4700350	535727	3.23103
ABCC11_HPA031981	HEAT	CO-TARGET	2	P17066;P48741	Heat shock 70 kDa protein 6;Putative heat shock 70 kDa protein 7	HSPA6;HSPA7	15.7	71.027	643	10169350	2.31059e+06	2.99141
ABCC11_HPA031981	HEAT	CO-TARGET	2	P60660-2;P60660	Myosin light polypeptide 6	MYL6	55.6	16.961	151	14979000	2.69127e+06	2.98752
ABCC11_HPA031981	HEAT	CO-TARGET	2	Q8IV04	Carabin	TBC1D10C	2	49.712	446	775335000	9.60501e+07	2.79148
ABCC11_HPA031981	HEAT	CO-TARGET	2	Q13813-3;Q13813;Q13813-2	Spectrin alpha chain, non-erythrocytic 1	SPTAN1	5.1	282.28	2452	7759350	897711	2.54562
ACLY_HPA028758	HEAT	CO-TARGET	2	P53396-2;P53396;P53396-3	ATP-citrate synthase	ACLY	6.3	119.77	1091	368675000	2.6868e+06	11.4962
ACLY_HPA028758	HEAT	CO-TARGET	2	P03951;P03951-2	Coagulation factor XI;Coagulation factor XIa heavy chain;Coagulation factor XIa light chain	F11	69.8	70.108	625	1001470000	1.30614e+08	4.7181
ACLY_HPA028758	HEAT	CO-TARGET	2	Q69YL0	Uncharacterized protein NCBP2-AS2	NCBP2-AS2	11.1	10.89	99	992425000	7.60783e+07	4.51571
ACLY_HPA028758	HEAT	CO-TARGET	2	P55056	Apolipoprotein C-IV	APOC4	51.2	14.553	127	318705000	5.87115e+07	3.27457
ACLY_HPA028758	HEAT	CO-TARGET	2	P04196	Histidine-rich glycoprotein	HRG	68.8	59.578	525	4747800000	1246040543	2.9519
ACLY_HPA028758	HEAT	CO-TARGET	2	Q96FT7-2;Q96FT7;Q96FT7-4	Acid-sensing ion channel 4	ASIC4	5.8	44.361	417	102454850	8.50124e+06	2.91184
ACLY_HPA028758	HEAT	CO-TARGET	2	P02652	Apolipoprotein A-II;Proapolipoprotein A-II;Truncated apolipoprotein A-II	APOA2	74	11.175	100	15400000000	3262885946	2.76111
ACOX2_HPA064845	HEAT	OFF-TARGET	3	Q9BY43;Q9BY43-2	Charged multivesicular body protein 4a	CHMP4A	3.2	25.098	222	263436000	4.38788e+07	4.6517
ACOX2_HPA064845	HEAT	OFF-TARGET	3	P04114	Apolipoprotein B-100;Apolipoprotein B-48	APOB	74	515.6	4563	16000900000	5710013370	2.82763
ACOX2_HPA064845	HEAT	OFF-TARGET	3	Q9H444;Q96CF2	Charged multivesicular body protein 4b;Charged multivesicular body protein 4c	CHMP4B;CHMP4C	3.6	24.95	224	2.62876e+07	4.20395e+06	2.51631
AMBN_HPA050143	HEAT	CO-TARGET	3	Q9NP70-2;Q9NP70	Ameloblastin	AMBN	11.6	46.577	432	150677000	1.69273e+06	8.19453
AMBN_HPA050143	HEAT	CO-TARGET	3	Q9P1Z9-4;Q9P1Z9	Coiled-coil domain-containing protein 180	CCDC180	2.1	78.944	682	7.14403e+07	2.24648e+06	4.97942
AMBN_HPA050143	HEAT	CO-TARGET	3	Q8WVM7-2;Q8WVM7;Q8N3U4;Q8N3U4-2	Cohesin subunit SA-1;Cohesin subunit SA-2	STAG1;STAG2	1.3	140.09	1221	1.81271e+07	1.80624e+06	2.8852
AMBN_HPA050143	HEAT	CO-TARGET	3	P62269	40S ribosomal protein S18	RPS18	35.5	17.718	152	1.03194e+07	1.21745e+06	2.62208
ANXA2_HPA046964	NOT HEAT	OFF-TARGET	1	P11387	DNA topoisomerase 1	TOP1	2.1	90.725	765	1804700	153069	11.7047
ANXA2_HPA046964	NOT HEAT	OFF-TARGET	2	P08294	Extracellular superoxide dismutase [Cu-Zn]	SOD3	5.4	25.851	240	217215400	4.82665e+06	5.64263
ANXA2_HPA046964	NOT HEAT	OFF-TARGET	2	P08294	Extracellular superoxide dismutase [Cu-Zn]	SOD3	5.4	25.851	240	217215400	3.764e+07	5.64263
ANXA2_HPA046964	NOT HEAT	OFF-TARGET	1	P41159	Leptin	LEP	24.6	18.64	167	1924800	429469	4.27819
ANXA2_HPA046964	NOT HEAT	OFF-TARGET	1	P62495-2;P62495	Eukaryotic peptide chain release factor subunit 1	ETF1	7.7	45.462	404	5662700	1.3118e+06	4.11207
ANXA2_HPA046964	NOT HEAT	OFF-TARGET	1	Q96J66-2;Q96J66	ATP-binding cassette sub-family C member 11	ABCC11	2.3	150.09	1344	464410	128252	3.35801
ANXA2_HPA046964	NOT HEAT	OFF-TARGET	1	O15020-2;O15020	Spectrin beta chain, non-erythrocytic 2	SPTBN2	1.7	268.31	2365	1135700000	3.24971e+08	3.15473
ANXA2_HPA046964	NOT HEAT	OFF-TARGET	2	Q8WZ42-13;Q8WZ42-12;Q8WZ42-5;Q8WZ42-11;Q8WZ42-4;Q8WZ42-7;Q8WZ42-2;Q8WZ42;Q8WZ42-8;Q8WZ42-3;Q8WZ42-10;Q8WZ42-9	Titin	TTN	3.1	3831	34484	657030000	7.56849e+07	3.03871
ANXA2_HPA046964	NOT HEAT	OFF-TARGET	2	Q8WZ42-13;Q8WZ42-12;Q8WZ42-5;Q8WZ42-11;Q8WZ42-4;Q8WZ42-7;Q8WZ42-2;Q8WZ42;Q8WZ42-8;Q8WZ42-3;Q8WZ42-10;Q8WZ42-9	Titin	TTN	3.1	3831	34484	657030000	1.91313e+08	3.03871
ANXA2_HPA046964	NOT HEAT	OFF-TARGET	1	P04066	Tissue alpha-L-fucosidase	FUCA1	4.7	53.688	466	1231900	376009	2.99195
ANXA2_HPA046964	NOT HEAT	OFF-TARGET	2	P02743	Serum amyloid P-component;Serum amyloid P-component(1-203)	APCS	30	25.387	223	56586000	7.12657e+06	2.83337
ANXA2_HPA046964	NOT HEAT	OFF-TARGET	2	P02743	Serum amyloid P-component;Serum amyloid P-component(1-203)	APCS	30	25.387	223	56586000	1.7456e+07	2.83337
ANXA2_HPA046964	NOT HEAT	OFF-TARGET	2	O60240	Perilipin-1	PLIN1	5.7	55.99	522	1829900	215262	2.75675
ANXA2_HPA046964	NOT HEAT	OFF-TARGET	2	O60240	Perilipin-1	PLIN1	5.7	55.99	522	1829900	585704	2.75675
ANXA2_HPA046964	NOT HEAT	OFF-TARGET	2	Q9NP55-2;Q9NP55	BPI fold-containing family A member 1	BPIFA1	28.5	25.257	242	8958150	1.32768e+06	2.72988
ANXA2_HPA046964	NOT HEAT	OFF-TARGET	2	Q9NP55-2;Q9NP55	BPI fold-containing family A member 1	BPIFA1	28.5	25.257	242	8958150	2.79516e+06	2.72988
ANXA2_HPA046964	NOT HEAT	OFF-TARGET	2	Q12873-2;Q12873;Q12873-3	Chromodomain-helicase-DNA-binding protein 3	CHD3	0.5	222.86	1966	19975150	1.34107e+06	2.66027
ANXA2_HPA046964	NOT HEAT	OFF-TARGET	2	Q12873-2;Q12873;Q12873-3	Chromodomain-helicase-DNA-binding protein 3	CHD3	0.5	222.86	1966	19975150	7.00457e+06	2.66027
ANXA2_HPA061798	NOT HEAT	NO-TARGET	2	Q9BXJ4-2;Q9BXJ4;Q9BXJ4-3	Complement C1q tumor necrosis factor-related protein 3	C1QTNF3	15.7	22.177	198	9161100	1.25498e+06	2.94354
APOL6_HPA000806	HEAT	OFF-TARGET	2	P05156	Complement factor I;Complement factor I heavy chain;Complement factor I light chain	CFI	33.3	65.75	583	101426500	6.17824e+06	6.42416
ARID2_HPA035456	HEAT	CO-TARGET	2	Q68CP9-3;Q68CP9	AT-rich interactive domain-containing protein 2	ARID2	3	191.42	1783	22567000	563772	5.88067
ARID2_HPA035456	HEAT	CO-TARGET	2	Q9UKU6	Thyrotropin-releasing hormone-degrading ectoenzyme	TRHDE	2	117	1024	3527950	127201	4.99291
ARID2_HPA035456	HEAT	CO-TARGET	2	P12111-4;P12111-2;P12111;P12111-3;P12111-5	Collagen alpha-3(VI) chain	COL6A3	8.2	278.2	2570	138875000	2.52385e+07	3.10843
ARID2_HPA035456	HEAT	CO-TARGET	2	P02751;P02751-8;P02751-3;P02751-14;P02751-15;P02751-17;P02751-7;P02751-9;P02751-10;P02751-6;P02751-11;P02751-5;P02751-13;P02751-12;P02751-4	Fibronectin;Anastellin;Ugl-Y1;Ugl-Y2;Ugl-Y3	FN1	64.2	262.62	2386	8096700000	1447735123	2.6627
ARID2_HPA035456	HEAT	CO-TARGET	2	P12110-3;P12110-2;P12110	Collagen alpha-2(VI) chain	COL6A2	7.6	87.279	828	20073500	4.10262e+06	2.50916
ATF3_HPA001562	NOT HEAT	OFF-TARGET	2	P10301	Ras-related protein R-Ras	RRAS	5.5	23.48	218	30984500	449051	8.23684
ATF3_HPA001562	NOT HEAT	OFF-TARGET	2	P41250	Glycine--tRNA ligase	GARS	4.1	83.165	739	33552500	718994	7.8369
ATF3_HPA001562	NOT HEAT	OFF-TARGET	2	P08833	Insulin-like growth factor-binding protein 1	IGFBP1	12	27.903	259	10553000	391151	4.91724
ATF3_HPA001562	NOT HEAT	OFF-TARGET	2	Q86UE3	Zinc finger protein 546	ZNF546	3.8	98.404	836	14533500	797410	4.79215
ATF3_HPA001562	NOT HEAT	OFF-TARGET	2	P21796	Voltage-dependent anion-selective channel protein 1	VDAC1	50.5	30.772	283	131670000	1.17006e+07	3.2349
ATF3_HPA001562	NOT HEAT	OFF-TARGET	2	Q13642-1;Q13642-5;Q13642-4;Q13642;Q13642-3	Four and a half LIM domains protein 1	FHL1	35	31.895	280	430875	37727.9	3.13565
ATF3_HPA001562	NOT HEAT	OFF-TARGET	2	O95810	Serum deprivation-response protein	SDPR	42.8	47.173	425	14036500	2.06073e+06	3.0677
BDNF_HPA056104	NOT HEAT	OFF-TARGET	2	CON__A3EZ82;Q6E0U4-7;Q6E0U4-3;Q6E0U4-5;Q6E0U4-6;Q6E0U4-4;Q6E0U4-16;Q6E0U4-2;Q6E0U4;CON__A3EZ79;Q6E0U4-13;Q6E0U4-11;Q6E0U4-14;Q6E0U4-12;Q6E0U4-10;Q6E0U4-9;Q6E0U4-8	Dermokine	DMKN	5.9	47.082	476	6009050	87087.7	7.65663
BDNF_HPA056104	NOT HEAT	OFF-TARGET	2	Q92734-4;Q92734-3;Q92734-2;Q92734	Protein TFG	TFG	17.1	30.921	280	181450000	4.904e+06	7.2379
BDNF_HPA056104	NOT HEAT	OFF-TARGET	2	Q9UBG3	Cornulin	CRNN	30.5	53.533	495	6522350	257939	5.09797
BDNF_HPA056104	NOT HEAT	OFF-TARGET	2	Q15485;Q15485-2	Ficolin-2	FCN2	54.3	34.001	313	684755000	1.29215e+08	4.34016
BDNF_HPA056104	NOT HEAT	OFF-TARGET	2	Q8WUH6	Transmembrane protein 263	TMEM263	52.6	11.748	116	6985200	612993	3.92234
BDNF_HPA056104	NOT HEAT	OFF-TARGET	2	Q6Q788	Apolipoprotein A-V	APOA5	70.8	41.212	366	64455050	6.38313e+06	3.65399
BDNF_HPA056104	NOT HEAT	OFF-TARGET	2	Q07955;Q07955-3;Q07955-2	Serine/arginine-rich splicing factor 1	SRSF1	30.2	27.744	248	5698500	538028	3.27263
BDNF_HPA056104	NOT HEAT	OFF-TARGET	2	Q6UWX4	HHIP-like protein 2	HHIPL2	10.9	80.778	724	33235500	6.18108e+06	3.1521
BDNF_HPA056104	NOT HEAT	OFF-TARGET	2	O60240	Perilipin-1	PLIN1	5.7	55.99	522	2059150	215262	3.14816
BDNF_HPA056104	NOT HEAT	OFF-TARGET	2	O75787-2;O75787	Renin receptor	ATP6AP2	17	35.612	318	1747400	187616	3.13172
BDNF_HPA056104	NOT HEAT	OFF-TARGET	2	O95445;O95445-2	Apolipoprotein M	APOM	75	21.253	188	245005000	5.15843e+07	3.09613
BDNF_HPA056104	NOT HEAT	OFF-TARGET	2	Q9NP55-2;Q9NP55	BPI fold-containing family A member 1	BPIFA1	28.5	25.257	242	9588600	1.32768e+06	2.95543
BDNF_HPA056104	NOT HEAT	OFF-TARGET	2	P55056	Apolipoprotein C-IV	APOC4	51.2	14.553	127	586800000	127851063	2.94454
BDNF_HPA056104	NOT HEAT	OFF-TARGET	2	P04114	Apolipoprotein B-100;Apolipoprotein B-48	APOB	74	515.6	4563	27900000000	7222635942	2.78573
BDNF_HPA056104	NOT HEAT	OFF-TARGET	2	Q99943	1-acyl-sn-glycerol-3-phosphate acyltransferase alpha	AGPAT1	13.4	31.716	283	7603300	1.20802e+06	2.72902
BDNF_HPA056104	NOT HEAT	OFF-TARGET	2	Q14204	Cytoplasmic dynein 1 heavy chain 1	DYNC1H1	4.4	532.4	4646	15501850	819157	2.71398
BDNF_HPA056104	NOT HEAT	OFF-TARGET	2	Q8TDL5	BPI fold-containing family B member 1	BPIFB1	53.3	52.441	484	384270000	5.43972e+07	2.7107
BDNF_HPA056104	NOT HEAT	OFF-TARGET	2	Q9NZH0;Q9NZH0-2	G-protein coupled receptor family C group 5 member B	GPRC5B	6.5	44.794	403	2234400	237964	2.64586
BDNF_HPA056104	NOT HEAT	OFF-TARGET	2	Q04756	Hepatocyte growth factor activator;Hepatocyte growth factor activator short chain;Hepatocyte growth factor activator long chain	HGFAC	13.1	70.681	655	3247100	488143	2.62349
BDNF_HPA056104	NOT HEAT	OFF-TARGET	2	Q9Y5C1	Angiopoietin-related protein 3	ANGPTL3	31.5	53.637	460	6886200	1.07469e+06	2.5674
BDNF_HPA056104	NOT HEAT	OFF-TARGET	2	P06732	Creatine kinase M-type;Creatine kinase M-type, N-terminally processed	CKM	22.3	43.101	381	12459150	2.80327e+06	2.56109
BDNF_HPA056104	NOT HEAT	OFF-TARGET	2	O43240	Kallikrein-10	KLK10	15.9	30.17	276	10443650	1.65308e+06	2.55601
BLZF1_HPA067113	HEAT	CO-TARGET	2	Q9Y285-2;Q9Y285	Phenylalanine--tRNA ligase alpha subunit	FARSA	9.4	54.157	477	14398000	186072	8.93339
BLZF1_HPA067113	HEAT	CO-TARGET	2	Q9H2G9	Golgin-45	BLZF1	12.2	44.91	400	1557585000	1.13445e+07	8.76479
BLZF1_HPA067113	HEAT	CO-TARGET	2	P12272-2;P12272;P12272-3	Parathyroid hormone-related protein;PTHrP[1-36];PTHrP[38-94];Osteostatin	PTHLH	21.1	19.9	175	46700000	1.87722e+06	7.25989
BLZF1_HPA067113	HEAT	CO-TARGET	2	P03951;P03951-2	Coagulation factor XI;Coagulation factor XIa heavy chain;Coagulation factor XIa light chain	F11	69.8	70.108	625	991110000	1.30614e+08	4.66197
BLZF1_HPA067113	HEAT	CO-TARGET	2	P60985-2;P60985	Keratinocyte differentiation-associated protein	KRTDAP	31.8	9.4318	85	6126600	535727	4.33755
BLZF1_HPA067113	HEAT	CO-TARGET	2	P04196	Histidine-rich glycoprotein	HRG	68.8	59.578	525	5951450000	1246040543	3.96655
BLZF1_HPA067113	HEAT	CO-TARGET	2	Q8IV04	Carabin	TBC1D10C	2	49.712	446	954815000	9.60501e+07	3.52904
BLZF1_HPA067113	HEAT	CO-TARGET	2	P09211	Glutathione S-transferase P	GSTP1	66.2	23.356	210	10598800	927660	3.27946
BLZF1_HPA067113	HEAT	CO-TARGET	2	P01042	Kininogen-1;Kininogen-1 heavy chain;T-kinin;Bradykinin;Lysyl-bradykinin;Kininogen-1 light chain;Low molecular weight growth-promoting factor	KNG1	54	71.957	644	4950650000	1444676493	2.68837
BLZF1_HPA067113	HEAT	CO-TARGET	2	P16671;P16671-3;P16671-4;P16671-2	Platelet glycoprotein 4	CD36	26.3	53.053	472	62704000	1.96382e+07	2.65232
BLZF1_HPA067113	HEAT	CO-TARGET	2	P62937;P62937-2	Peptidyl-prolyl cis-trans isomerase A;Peptidyl-prolyl cis-trans isomerase A, N-terminally processed	PPIA	70.9	18.012	165	92870450	6.06813e+06	2.6215
C19orf47_HPA041843	HEAT	CO-TARGET	3	Q8N9M1-2;Q8N9M1	Uncharacterized protein C19orf47	C19orf47	5.1	37.796	355	2.8024e+06	30460.9	8.36849
C19orf47_HPA041843	HEAT	CO-TARGET	3	O15204-2;O15204	ADAM DEC1	ADAMDEC1	13.8	43.556	391	44350000	592869	8.24098
C1orf64_HPA026676	HEAT	CO-TARGET	3	Q8NEQ6	Uncharacterized protein C1orf64	C1orf64	24.9	17.657	169	9.66337e+07	1.05037e+06	8.80486
C1orf64_HPA026676	HEAT	CO-TARGET	3	P62158	Calmodulin	CALM1	39.6	16.837	149	36595000	899846	8.23328
C2_AF1936_R&D	NOT HEAT	CO-TARGET	2	P06681;P06681-3;P06681-2	Complement C2;Complement C2b fragment;Complement C2a fragment	C2	56.6	83.267	752	6477900000	1.25627e+08	8.10762
C2_AF1936_R&D	NOT HEAT	CO-TARGET	2	Q15942;Q15942-2	Zyxin	ZYX	15	61.277	572	20695000	411761	7.84952
C2_AF1936_R&D	NOT HEAT	CO-TARGET	2	P01877	Ig alpha-2 chain C region	IGHA2	69.4	36.526	340	177705000	3.89495e+07	4.72555
C2_AF1936_R&D	NOT HEAT	CO-TARGET	2	P01861	Ig gamma-4 chain C region	IGHG4	61.2	35.94	327	490865000	9.05711e+07	4.03634
C2_AF1936_R&D	NOT HEAT	CO-TARGET	2	A0M8Q6	Ig lambda-7 chain C region	IGLC7	88.7	11.303	106	1075685000	9.27596e+07	4.01489
C2_AF1936_R&D	NOT HEAT	CO-TARGET	2	P34096	Ribonuclease 4	RNASE4	7.5	16.84	147	11882500	1.56342e+06	3.64522
C2_AF1936_R&D	NOT HEAT	CO-TARGET	2	P30041	Peroxiredoxin-6	PRDX6	32.6	25.035	224	19665000	1.14401e+06	3.24553
C2_AF1936_R&D	NOT HEAT	CO-TARGET	2	P01834	Ig kappa chain C region	IGKC	100	11.609	106	8768050000	3115417536	3.13065
C2_AF1936_R&D	NOT HEAT	CO-TARGET	2	P63000;P63000-2;P15153	Ras-related C3 botulinum toxin substrate 1;Ras-related C3 botulinum toxin substrate 2	RAC1;RAC2	30.2	21.45	192	8717950	1.66911e+06	3.08731
CASP2_HPA042253	HEAT	ON-TARGET	3	P42575	Caspase-2;Caspase-2 subunit p18;Caspase-2 subunit p13;Caspase-2 subunit p12	CASP2	15.5	50.685	452	6.12477e+07	1.13576e+06	7.79888
CASP2_HPA042253	HEAT	ON-TARGET	3	P01008	Antithrombin-III	SERPINC1	60.3	52.602	464	229954000	6.16552e+07	2.73741
CCBE1_HPA041374	HEAT	OFF-TARGET	3	O95810	Serum deprivation-response protein	SDPR	42.8	47.173	425	1.39086e+08	2.84808e+06	6.74169
CCBE1_HPA041374	HEAT	OFF-TARGET	3	P98160	Basement membrane-specific heparan sulfate proteoglycan core protein;Endorepellin;LG3 peptide	HSPG2	1.4	468.83	4391	1.89953e+06	61470.3	5.38008
CCBE1_HPA041374	HEAT	OFF-TARGET	3	P08833	Insulin-like growth factor-binding protein 1	IGFBP1	12	27.903	259	1.00529e+07	755931	3.94925
CCBE1_HPA041374	HEAT	OFF-TARGET	3	Q8IZJ4;Q8IZJ4-2	Ral-GDS-related protein	RGL4	4.4	52.346	473	33830000	4.00151e+06	2.61462
CCL16_DY802_R&D	NOT HEAT	CO-TARGET	3	O15467	C-C motif chemokine 16	CCL16	72.5	13.6	120	3.14473e+08	6.8798e+06	6.11397
CCL16_DY802_R&D	NOT HEAT	CO-TARGET	3	Q00325-2;Q00325	Phosphate carrier protein, mitochondrial	SLC25A3	8.6	39.958	361	92956000	2.52715e+06	5.55837
CCL16_DY802_R&D	NOT HEAT	CO-TARGET	3	P02649	Apolipoprotein E	APOE	90.9	36.154	317	32100000000	4840865058	3.99185
CCL16_DY802_R&D	NOT HEAT	CO-TARGET	3	P01868;P01869	Ig gamma-1 chain C region secreted form;Ig gamma-1 chain C region, membrane-bound form	Ighg1	65.4	35.704	324	37633333333	2556516288	3.63515
CCL16_DY802_R&D	NOT HEAT	CO-TARGET	3	Q96KN2	Beta-Ala-His dipeptidase	CNDP1	69	56.705	507	27427000	3.92665e+06	2.5806
CCL16_DY802_R&D	NOT HEAT	CO-TARGET	3	P08519	Apolipoprotein(a)	LPA	54.7	501.31	4548	7163266667	2437081014	2.50223
CCL16_HPA042909	HEAT	CO-TARGET	2	O15467	C-C motif chemokine 16	CCL16	72.5	13.6	120	399385000	3.76029e+06	10.72
CCL16_HPA042909	HEAT	CO-TARGET	2	P55774	C-C motif chemokine 18;CCL18(1-68);CCL18(3-69);CCL18(4-69)	CCL18	41.6	9.8487	89	60673000	466593	10.1383
CCL16_HPA042909	HEAT	CO-TARGET	2	P01833	Polymeric immunoglobulin receptor;Secretory component	PIGR	55.2	83.283	764	6805679500	5.47468e+07	8.27652
CCL16_HPA042909	HEAT	CO-TARGET	2	P61626	Lysozyme C	LYZ	77.7	16.537	148	6511609500	5.1132e+07	8.26471
CCL16_HPA042909	HEAT	CO-TARGET	2	P02788;P02788-2	Lactotransferrin;Lactoferricin-H;Kaliocin-1;Lactoferroxin-A;Lactoferroxin-B;Lactoferroxin-C	LTF	80.6	78.181	710	10356110500	119547810	8.24385
CCL16_HPA042909	HEAT	CO-TARGET	2	P01877	Ig alpha-2 chain C region	IGHA2	69.4	36.526	340	1394589500	2.97192e+07	8.22056
CCL16_HPA042909	HEAT	CO-TARGET	2	P01876	Ig alpha-1 chain C region	IGHA1	67.1	37.654	353	18300000000	969700942	7.77214
CCL16_HPA042909	HEAT	CO-TARGET	2	P06702	Protein S100-A9	S100A9	88.6	13.242	114	410012150	13385919	7.11603
CCL16_HPA042909	HEAT	CO-TARGET	2	P12273	Prolactin-inducible protein	PIP	77.4	16.572	146	802381600	1.31844e+07	6.85407
CCL16_HPA042909	HEAT	CO-TARGET	2	P01591	Immunoglobulin J chain	IGJ	71.7	18.098	159	2093280000	3.33591e+08	5.19638
CCL16_HPA042909	HEAT	CO-TARGET	2	P04792	Heat shock protein beta-1	HSPB1	72.2	22.782	205	32350350	3.54339e+06	3.96604
CCL16_HPA042909	HEAT	CO-TARGET	2	P08519	Apolipoprotein(a)	LPA	54.7	501.31	4548	4843450000	1698914710	2.75607
CCL16_HPA042909	HEAT	CO-TARGET	2	P0CG05	Ig lambda-2 chain C regions	IGLC2	96.2	11.293	106	6254300000	1956957007	2.73979
CCL16_HPA042909	HEAT	CO-TARGET	2	P00739;P00739-2	Haptoglobin-related protein	HPR	59.8	39.029	348	217470000	7.71325e+07	2.73703
CCL16_HPA068091	HEAT	CO-TARGET	2	P04062-4;P04062-2;P04062;P04062-5	Glucosylceramidase	GBA	8.7	50.316	449	157315000	2.83979e+06	6.9483
CCL16_HPA068091	HEAT	CO-TARGET	2	P0C0L4;P0C0L4-2	Complement C4-A;Complement C4 beta chain;Complement C4-A alpha chain;C4a anaphylatoxin;C4b-A;C4d-A;Complement C4 gamma chain	C4A	66.5	192.78	1744	1450000000	4.47556e+08	3.89154
CCL16_HPA068091	HEAT	CO-TARGET	2	P09211	Glutathione S-transferase P	GSTP1	66.2	23.356	210	12316100	927660	3.86179
CCL16_HPA068091	HEAT	CO-TARGET	2	P40939	Trifunctional enzyme subunit alpha, mitochondrial;Long-chain enoyl-CoA hydratase;Long chain 3-hydroxyacyl-CoA dehydrogenase	HADHA	14.3	82.999	763	38332150	1.73479e+06	3.63296
CCL16_HPA068091	HEAT	CO-TARGET	2	Q8IV04	Carabin	TBC1D10C	2	49.712	446	934950000	9.60501e+07	3.4474
CCL16_HPA068091	HEAT	CO-TARGET	2	Q08211	ATP-dependent RNA helicase A	DHX9	6.4	140.96	1270	6298650	598981	3.17842
CCL16_HPA068091	HEAT	CO-TARGET	2	O15467	C-C motif chemokine 16	CCL16	72.5	13.6	120	109386000	3.76029e+06	2.86207
CCL16_HPA068091	HEAT	CO-TARGET	2	P47755;P47755-2	F-actin-capping protein subunit alpha-2	CAPZA2	16.4	32.949	286	37517500	2.18747e+06	2.81594
CCL16_HPA068091	HEAT	CO-TARGET	2	P06312;P06313	Ig kappa chain V-IV region;Ig kappa chain V-IV region JI	IGKV4-1	29.8	13.38	121	69445000	1.1419e+07	2.74615
CCL16_HPA068091	HEAT	CO-TARGET	2	P42357-2;P42357	Histidine ammonia-lyase	HAL	21	64.887	591	15521000	1.23617e+06	2.63992
CCL18_HPA047485	NOT HEAT	CO-TARGET	2	P42330;P52895-2;P42330-2;Q04828;P52895;P17516	Aldo-keto reductase family 1 member C3;Aldo-keto reductase family 1 member C2;Aldo-keto reductase family 1 member C1;Aldo-keto reductase family 1 member C4	AKR1C3;AKR1C2;AKR1C1;AKR1C4	9	36.853	323	3128200	45336.2	8.24606
CCL18_HPA047485	NOT HEAT	CO-TARGET	2	O75556	Mammaglobin-B	SCGB2A1	70.5	10.884	95	5725250	108103	7.90399
CCL18_HPA047485	NOT HEAT	CO-TARGET	2	P55774	C-C motif chemokine 18;CCL18(1-68);CCL18(3-69);CCL18(4-69)	CCL18	41.6	9.8487	89	23236500	502070	7.83866
CCL18_HPA047485	NOT HEAT	CO-TARGET	2	P12259	Coagulation factor V;Coagulation factor V heavy chain;Coagulation factor V light chain	F5	41.3	251.7	2224	830615000	8.29204e+07	4.99267
CCL18_HPA047485	NOT HEAT	CO-TARGET	2	P60953;P60953-1	Cell division control protein 42 homolog	CDC42	36.6	21.258	191	5132700	350380	4.26771
CCL18_HPA047485	NOT HEAT	CO-TARGET	2	P21926	CD9 antigen	CD9	23.2	25.416	228	7229350	886746	3.69802
CCL18_HPA047485	NOT HEAT	CO-TARGET	2	Q9NP72;Q9NP72-2;Q9NP72-3	Ras-related protein Rab-18	RAB18	66.5	22.977	206	38266000	4.59307e+06	3.67301
CCL18_HPA047485	NOT HEAT	CO-TARGET	2	Q13410	Butyrophilin subfamily 1 member A1	BTN1A1	15	58.959	526	559055000	1.17432e+08	3.55333
CCL18_HPA047485	NOT HEAT	CO-TARGET	2	Q9NR31;Q9NR31-2;Q9Y6B6	GTP-binding protein SAR1a;GTP-binding protein SAR1b	SAR1A;SAR1B	11.6	22.367	198	2703750	285165	3.35572
CCL18_HPA047485	NOT HEAT	CO-TARGET	2	Q9P1Z9-4;Q9P1Z9	Coiled-coil domain-containing protein 180	CCDC180	2.1	78.944	682	3539600	260332	2.85698
CCL18_HPA047485	NOT HEAT	CO-TARGET	2	Q92973-3;Q92973-2;Q92973	Transportin-1	TNPO1	3.5	96.9	848	4629500	397799	2.77007
CCND3_HPA071369	HEAT	CO-TARGET	3	P30281-2;P30281	G1/S-specific cyclin-D3	CCND3	5.7	22.887	211	2.70723e+07	294264	7.8006
CCND3_HPA071369	HEAT	CO-TARGET	3	Q93063;Q93063-3;Q93063-2	Exostosin-2	EXT2	40	82.254	718	213259000	2.32147e+06	7.6339
CCND3_HPA071369	HEAT	CO-TARGET	3	Q16394	Exostosin-1	EXT1	24.1	86.254	746	1.29484e+08	1.52182e+06	7.10058
CD5L_HPA026432	HEAT	CO-TARGET	3	P01764	Ig heavy chain V-III region 23	IGHV3-23	47	12.582	117	4.09297e+08	4.71913e+07	5.14793
CD5L_HPA026432	HEAT	CO-TARGET	3	P01834	Ig kappa chain C region	IGKC	100	11.609	106	15725133333	2445113696	5.09617
CD5L_HPA026432	HEAT	CO-TARGET	3	B9A064;P0CG04	Immunoglobulin lambda-like polypeptide 5;Ig lambda-1 chain C regions	IGLL5;IGLC1	51.4	23.063	214	7.33284e+08	1.20737e+08	3.39379
CD5L_HPA026432	HEAT	CO-TARGET	3	O43866	CD5 antigen-like	CD5L	68.6	38.087	347	2071443333	4.92033e+08	3.39352
CD5L_HPA026432	HEAT	CO-TARGET	3	P01591	Immunoglobulin J chain	IGJ	71.7	18.098	159	1270280000	3.33591e+08	2.76605
CD5L_HPA026432	HEAT	CO-TARGET	3	P01871;P01871-2	Ig mu chain C region	IGHM	65.5	49.306	452	23275466667	6746477138	2.71313
CD5L_HPA026432	HEAT	CO-TARGET	3	P01859	Ig gamma-2 chain C region	IGHG2	68.4	35.9	326	1066916667	3.6138e+08	2.63019
CEP162_HPA030173	HEAT	CO-TARGET	3	Q5TB80-2;Q5TB80	Centrosomal protein of 162 kDa	CEP162	4.1	153.06	1327	5242200	56980.4	9.22242
CEP162_HPA030173	HEAT	CO-TARGET	3	A6NFK2	Glutaredoxin domain-containing cysteine-rich protein 2	GRXCR2	3.6	28.283	248	30532700	331877	8.48306
CEP162_HPA030173	HEAT	CO-TARGET	3	P11586	C-1-tetrahydrofolate synthase, cytoplasmic;Methylenetetrahydrofolate dehydrogenase;Methenyltetrahydrofolate cyclohydrolase;Formyltetrahydrofolate synthetase;C-1-tetrahydrofolate synthase, cytoplasmic, N-terminally processed	MTHFD1	9	101.56	935	4.25957e+07	2.32238e+06	4.76198
CEP162_HPA030173	HEAT	CO-TARGET	3	P02730-2;P02730	Band 3 anion transport protein	SLC4A1	24.2	94.194	846	2.73553e+07	2.74086e+06	4.21839
CEP162_HPA030173	HEAT	CO-TARGET	3	Q5FWE3;Q5FWE3-3;Q5FWE3-2	Proline-rich transmembrane protein 3	PRRT3	3.4	102.2	981	1.01731e+07	593311	4.00252
CEP162_HPA030173	HEAT	CO-TARGET	3	P11166	Solute carrier family 2, facilitated glucose transporter member 1	SLC2A1	8.5	54.083	492	2.27607e+06	201548	3.82086
CEP162_HPA030173	HEAT	CO-TARGET	3	P61247	40S ribosomal protein S3a	RPS3A	21.6	29.945	264	8.06797e+07	9.24553e+06	3.28579
CEP162_HPA030173	HEAT	CO-TARGET	3	Q07021	Complement component 1 Q subcomponent-binding protein, mitochondrial	C1QBP	21.6	31.362	282	11696800	714919	3.2154
CEP162_HPA030173	HEAT	CO-TARGET	3	P02766	Transthyretin	TTR	69.4	15.887	147	2.02417e+08	6.15923e+07	3.03418
CEP162_HPA030173	HEAT	CO-TARGET	3	P13987	CD59 glycoprotein	CD59	25.8	14.177	128	6.96423e+06	775982	3.0014
CEP162_HPA030173	HEAT	CO-TARGET	3	P63241;P63241-2	Eukaryotic translation initiation factor 5A-1	EIF5A	18.8	16.832	154	1.86757e+06	116585	2.93871
CEP162_HPA030173	HEAT	CO-TARGET	3	P19652	Alpha-1-acid glycoprotein 2	ORM2	47.3	23.602	201	4.40173e+07	1.23738e+07	2.87499
CEP162_HPA030173	HEAT	CO-TARGET	3	P68871;P02042	Hemoglobin subunit beta;LVV-hemorphin-7;Spinorphin;Hemoglobin subunit delta	HBB;HBD	95.2	15.998	147	170350000	5.27711e+07	2.72518
CEP162_HPA030173	HEAT	CO-TARGET	3	P27816-2;P27816-6;P27816;P27816-5	Microtubule-associated protein 4	MAP4	4.2	102.9	979	8.66147e+06	1.16986e+06	2.5292
CHPF_HPA035123	HEAT	OFF-TARGET	3	CON__O43790;O43790	Keratin, type II cuticular Hb6	KRT86	86.4	53.5	486	3.2113e+08	1.06855e+07	3.3185
CHPF_HPA035123	HEAT	OFF-TARGET	3	Q16610;Q16610-4;Q16610-2	Extracellular matrix protein 1	ECM1	24.6	60.673	540	7.73707e+06	631743	2.74137
CILP2_HPA041847	HEAT	OFF-TARGET	3	P07339	Cathepsin D;Cathepsin D light chain;Cathepsin D heavy chain	CTSD	35	44.552	412	16279950	1.6378e+06	3.68107
CNDP1_HPA008933	HEAT	CO-TARGET	2	Q96KN2	Beta-Ala-His dipeptidase	CNDP1	69	56.705	507	19500000000	2.57434e+08	9.62759
CNDP1_HPA008933	HEAT	CO-TARGET	2	P05155-2;P05155;P05155-3	Plasma protease C1 inhibitor	SERPING1	38.2	49.757	448	451665000	5.91492e+07	6.44224
CNDP1_HPA008933	HEAT	CO-TARGET	2	P01008	Antithrombin-III	SERPINC1	60.3	52.602	464	345880000	6.16552e+07	4.62297
CNDP1_HPA008933	HEAT	CO-TARGET	2	P08254	Stromelysin-1	MMP3	18	53.977	477	2062050	103502	4.53143
CNDP1_HPA008933	HEAT	CO-TARGET	2	P01011;P01011-2	Alpha-1-antichymotrypsin;Alpha-1-antichymotrypsin His-Pro-less	SERPINA3	45.4	47.65	423	376585000	7.66496e+07	4.5231
CNDP1_HPA008933	HEAT	CO-TARGET	2	P04217;P04217-2	Alpha-1B-glycoprotein	A1BG	62	54.253	495	138440000	2.62707e+07	3.81709
CNDP1_HPA008933	HEAT	CO-TARGET	2	P02790	Hemopexin	HPX	74	51.676	462	1085730000	2.63862e+08	3.2456
CNDP1_HPA008933	HEAT	CO-TARGET	2	O95445;O95445-2	Apolipoprotein M	APOM	75	21.253	188	210495000	2.763e+07	2.72672
CNDP1_HPA008933	HEAT	CO-TARGET	2	Q14624	Inter-alpha-trypsin inhibitor heavy chain H4;70 kDa inter-alpha-trypsin inhibitor heavy chain H4;35 kDa inter-alpha-trypsin inhibitor heavy chain H4	ITIH4	56.7	103.36	930	858675000	3.84688e+08	2.54172
CNDP1_mAb3A6	HEAT	CO-TARGET	2	Q99878;Q96KK5;Q9BTM1;Q16777;Q6FI13;P20671;P0C0S8;Q9BTM1-2;Q93077;Q7L7L0;P04908;Q96QV6;P16104	Histone H2A type 1-J;Histone H2A type 1-H;Histone H2A.J;Histone H2A type 2-C;Histone H2A type 2-A;Histone H2A type 1-D;Histone H2A type 1;Histone H2A type 1-C;Histone H2A type 3;Histone H2A type 1-B/E;Histone H2A type 1-A;Histone H2AX	HIST1H2AJ;HIST1H2AH;H2AFJ;HIST2H2AC;HIST2H2AA3;HIST1H2AD;HIST1H2AG;HIST1H2AC;HIST3H2A;HIST1H2AB;HIST1H2AA;H2AFX	35.9	13.936	128	2130985000	2.92261e+07	8.58604
CNDP1_mAb3A6	HEAT	CO-TARGET	2	Q99879;Q99877;Q93079;Q5QNW6;P62807;P58876;O60814;Q5QNW6-2;Q99880;P57053	Histone H2B type 1-M;Histone H2B type 1-N;Histone H2B type 1-H;Histone H2B type 2-F;Histone H2B type 1-C/E/F/G/I;Histone H2B type 1-D;Histone H2B type 1-K;Histone H2B type 1-L;Histone H2B type F-S	HIST1H2BM;HIST1H2BN;HIST1H2BH;HIST2H2BF;HIST1H2BC;HIST1H2BD;HIST1H2BK;HIST1H2BL;H2BFS	67.5	13.989	126	5509650000	6.1777e+07	8.36457
CNDP1_mAb3A6	HEAT	CO-TARGET	2	Q96KN2	Beta-Ala-His dipeptidase	CNDP1	69	56.705	507	7744840000	2.57434e+08	3.75592
COG3_HPA040353	HEAT	OFF-TARGET	3	Q96EU7	C1GALT1-specific chaperone 1	C1GALT1C1	3.5	36.382	318	1.23577e+06	101678	3.44458
CRP_DY1707_R&D	NOT HEAT	CO-TARGET	3	P02741;P02741-2	C-reactive protein;C-reactive protein(1-205)	CRP	24.6	25.038	224	4001933333	1.01609e+08	5.59886
CRP_DY1707_R&D	NOT HEAT	CO-TARGET	3	Q7Z478	ATP-dependent RNA helicase DHX29	DHX29	1.4	155.23	1369	6.56334e+07	1.66869e+06	4.78612
CRP_DY1707_R&D	NOT HEAT	CO-TARGET	3	P01867-2;P01867	Ig gamma-2B chain C region	Igh-3	51.3	36.587	335	18928600000	8.71203e+08	4.75734
CRP_DY1707_R&D	NOT HEAT	CO-TARGET	3	CON__Q7Z794;Q7Z794	Keratin, type II cytoskeletal 1b	KRT77	49.5	61.802	578	4.69205e+08	3.04181e+07	3.60756
CRP_DY1707_R&D	NOT HEAT	CO-TARGET	3	P04792	Heat shock protein beta-1	HSPB1	72.2	22.782	205	368758900	2.58419e+07	3.49221
CRP_DY1707_R&D	NOT HEAT	CO-TARGET	3	P61020-2;P20339-2;P61020;P20339;P51148;P51148-2	Ras-related protein Rab-5B;Ras-related protein Rab-5A;Ras-related protein Rab-5C	RAB5B;RAB5A;RAB5C	12.6	19.09	174	3.38007e+06	400029	3.1923
CRP_DY1707_R&D	NOT HEAT	CO-TARGET	3	CON__Q9BYR9;Q9BYT5;Q9BYU5;Q9BYR9;P0C7H8	Keratin-associated protein 2-2;Keratin-associated protein 2-1;Keratin-associated protein 2-4;Keratin-associated protein 2-3	KRTAP2-2;KRTAP2-1;KRTAP2-4;KRTAP2-3	38.3	13.48	128	3349828333	1.67213e+08	2.91391
CRP_DY1707_R&D	NOT HEAT	CO-TARGET	3	P50395;P50395-2	Rab GDP dissociation inhibitor beta	GDI2	31.7	50.663	445	7651000	1.06006e+06	2.89785
CRP_DY1707_R&D	NOT HEAT	CO-TARGET	3	P14923	Junction plakoglobin	JUP	65	81.744	745	5.39641e+08	5.09074e+07	2.87664
CRP_DY1707_R&D	NOT HEAT	CO-TARGET	3	P15924;P15924-3;P15924-2	Desmoplakin	DSP	57.2	331.77	2871	2527685333	2.53684e+08	2.83829
CRP_DY1707_R&D	NOT HEAT	CO-TARGET	3	Q9NRW1;P20340-2;P20340;P20340-3;P20340-4;Q9NRW1-2;Q14964	Ras-related protein Rab-6B;Ras-related protein Rab-6A;Ras-related protein Rab-39A	RAB6B;RAB6A;RAB39A	10.6	23.461	208	1.39692e+07	2.52728e+06	2.70515
CRP_DY1707_R&D	NOT HEAT	CO-TARGET	3	P07339	Cathepsin D;Cathepsin D light chain;Cathepsin D heavy chain	CTSD	35	44.552	412	48565800	5.45422e+06	2.64674
CRP_DY1707_R&D	NOT HEAT	CO-TARGET	3	Q08188	Protein-glutamine gamma-glutamyltransferase E;Protein-glutamine gamma-glutamyltransferase E 50 kDa catalytic chain;Protein-glutamine gamma-glutamyltransferase E 27 kDa non-catalytic chain	TGM3	50.1	76.631	693	172293400	1.81144e+07	2.62114
CRP_DY1707_R&D	NOT HEAT	CO-TARGET	3	Q15149-7;Q15149-8;Q15149-9;Q15149-5;Q15149-4;Q15149-6;Q15149-3;Q15149-2;Q15149	Plectin	PLEC	21.9	512.6	4515	267541300	1.69128e+07	2.61202
CRP_DY1707_R&D	NOT HEAT	CO-TARGET	3	CON__Q5D862;Q5D862	Filaggrin-2	FLG2	33.8	248.07	2391	4.25325e+08	7.17626e+07	2.53214
CRTAC1_HPA007688	NOT HEAT	ON-TARGET	2	Q9NQ79-2;Q9NQ79;Q9NQ79-3	Cartilage acidic protein 1	CRTAC1	60.3	70.433	645	9362400000	295287228	5.27565
CRTAC1_HPA008175	NOT HEAT	CO-TARGET	2	Q14204	Cytoplasmic dynein 1 heavy chain 1	DYNC1H1	4.4	532.4	4646	41020000	819157	7.4308
CRTAC1_HPA008175	NOT HEAT	CO-TARGET	2	P06744;P06744-2;CON__Q3ZBD7	Glucose-6-phosphate isomerase	GPI	14.3	63.146	558	44939500	1.0767e+06	7.13855
CRTAC1_HPA008175	NOT HEAT	CO-TARGET	2	Q9NQ79-2;Q9NQ79;Q9NQ79-3	Cartilage acidic protein 1	CRTAC1	60.3	70.433	645	10816550000	295287228	6.12174
CRTAC1_HPA008175	NOT HEAT	CO-TARGET	2	P17936;P17936-2	Insulin-like growth factor-binding protein 3	IGFBP3	12	31.674	291	16598000	918918	4.87102
CST3_DY1196_R&D	NOT HEAT	CO-TARGET	3	P01034	Cystatin-C	CST3	47.9	15.799	146	2580033333	5.85875e+07	6.19458
CST3_DY1196_R&D	NOT HEAT	CO-TARGET	3	P01867-2;P01867	Ig gamma-2B chain C region	Igh-3	51.3	36.587	335	14900000000	8.71203e+08	3.69598
CST3_DY1196_R&D	NOT HEAT	CO-TARGET	3	P04003	C4b-binding protein alpha chain	C4BPA	68.5	67.033	597	4234500000	6.52251e+08	3.55932
CST3_DY1196_R&D	NOT HEAT	CO-TARGET	3	P81605;P81605-2	Dermcidin;Survival-promoting peptide;DCD-1	DCD	53.6	11.284	110	3.50983e+08	6.50784e+07	3.2603
CST3_DY1196_R&D	NOT HEAT	CO-TARGET	3	P07225	Vitamin K-dependent protein S	PROS1	44.8	75.122	676	5.04597e+08	6.94731e+07	3.17558
CST3_DY1196_R&D	NOT HEAT	CO-TARGET	3	P01834	Ig kappa chain C region	IGKC	100	11.609	106	8403633333	3115417536	2.92882
CST3_DY1196_R&D	NOT HEAT	CO-TARGET	3	P55072	Transitional endoplasmic reticulum ATPase	VCP	27.9	89.321	806	5.37164e+07	3.75996e+06	2.87327
CXCL8_HPA045822	NOT HEAT	CO-TARGET	2	P10145	Interleukin-8;MDNCF-a;Interleukin-8;IL-8(5-77);IL-8(6-77);IL-8(7-77);IL-8(8-77);IL-8(9-77)	CXCL8	25.3	11.098	99	423130000	9.37039e+06	7.78433
CXCL8_HPA045822	NOT HEAT	CO-TARGET	2	Q9NZV5-2;Q9NZV5	Selenoprotein N	SEPN1	1.3	62.033	556	9914050	672301	5.03435
CXCL8_HPA045822	NOT HEAT	CO-TARGET	2	P12109	Collagen alpha-1(VI) chain	COL6A1	12.4	108.53	1028	40391000	8.84158e+06	3.09761
CXCL8_HPA045822	NOT HEAT	CO-TARGET	2	Q9NRJ3	C-C motif chemokine 28	CCL28	11.8	14.279	127	2571600	311090	2.60404
CXCL8_HPA057179	NOT HEAT	OFF-TARGET	4	P27918	Properdin	CFP	28.8	51.276	469	93624500	2.92904e+06	5.59223
DGKG_HPA036578	HEAT	NO-TARGET	3	P30685;P30498;P30491;P30490;P18464;P10319;Q29940;P30495;P30493;P30492;P30484;P30464;P18465;Q95365;Q31610;Q29836;Q29718;P30486;P30480;P30466;P30460;P18463;P03989;P01889;P30510;P30508;P30504;Q95604	HLA class I histocompatibility antigen, B-35 alpha chain;HLA class I histocompatibility antigen, B-78 alpha chain;HLA class I histocompatibility antigen, B-53 alpha chain;HLA class I histocompatibility antigen, B-52 alpha chain;HLA class I histocompatibility antigen, B-51 alpha chain;HLA class I histocompatibility antigen, B-58 alpha chain;HLA class I histocompatibility antigen, B-59 alpha chain;…	HLA-B;HLA-C	21	40.455	362	8.20622e+06	784343	2.71594
DGKG_HPA036578	HEAT	NO-TARGET	3	P22079-2;P22079	Lactoperoxidase	LPO	17	70.984	629	6.79253e+07	1.88185e+07	2.55074
DGKG_HPA036578	HEAT	NO-TARGET	3	Q15113	Procollagen C-endopeptidase enhancer 1	PCOLCE	38.3	47.972	449	2.23428e+07	5.14233e+06	2.54319
DNMT3B_HPA001595	HEAT	CO-TARGET	2	Q9UBC3-4;Q9UBC3-3;Q9UBC3-5;Q9UBC3-2;Q9UBC3-6;Q9UBC3	DNA (cytosine-5)-methyltransferase 3B	DNMT3B	5.7	80.844	724	42740000	316777	11.4565
DNMT3B_HPA001595	HEAT	CO-TARGET	2	Q92954-3;Q92954-6;Q92954;Q92954-4;Q92954-5;Q92954-2	Proteoglycan 4;Proteoglycan 4 C-terminal part	PRG4	19.5	141.1	1311	240390000	2.22543e+07	7.89314
DNMT3B_HPA001595	HEAT	CO-TARGET	2	P00748	Coagulation factor XII;Coagulation factor XIIa heavy chain;Beta-factor XIIa part 1;Coagulation factor XIIa light chain	F12	27.3	67.791	615	48947500	5.24114e+06	2.76665
DNMT3B_HPA001595	HEAT	CO-TARGET	2	Q69YL0	Uncharacterized protein NCBP2-AS2	NCBP2-AS2	11.1	10.89	99	602935000	7.60783e+07	2.59632
DSG2_HPA004896	NOT HEAT	CO-TARGET	2	Q14126	Desmoglein-2	DSG2	5.3	122.29	1118	40282000	583797	8.23675
DSG2_HPA004896	NOT HEAT	CO-TARGET	2	Q9P1Z9-4;Q9P1Z9	Coiled-coil domain-containing protein 180	CCDC180	2.1	78.944	682	7688700	260332	6.47177
DSG2_HPA004896	NOT HEAT	CO-TARGET	2	Q08380	Galectin-3-binding protein	LGALS3BP	32.6	65.33	585	16322500	1.65084e+06	2.79499
E2F7_HPA064866	HEAT	OFF-TARGET	1	P11226	Mannose-binding protein C	MBL2	34.7	26.143	248	48778000	2.25265e+06	10.3485
E2F7_HPA064866	HEAT	OFF-TARGET	1	P05023-4;P05023;P05023-2;P05023-3	Sodium/potassium-transporting ATPase subunit alpha-1	ATP1A1	8.5	113	1023	107490000	4.41058e+06	8.96417
E2F7_HPA064866	HEAT	OFF-TARGET	1	O14818-2;O14818;Q8TAA3-2;Q8TAA3-5;Q8TAA3	Proteasome subunit alpha type-7;Proteasome subunit alpha type-7-like	PSMA7;PSMA8	27.5	20.193	178	415100000	6.15745e+06	8.60175
E2F7_HPA064866	HEAT	OFF-TARGET	1	P35030-5;P35030-3;P35030-2;P35030-4;P35030	Trypsin-3	PRSS3	5.4	25.924	240	19212000	1.56333e+06	5.7079
E2F7_HPA064866	HEAT	OFF-TARGET	1	P04066	Tissue alpha-L-fucosidase	FUCA1	4.7	53.688	466	6468500	608483	4.9649
E2F7_HPA064866	HEAT	OFF-TARGET	1	P27816-2;P27816-6;P27816;P27816-5	Microtubule-associated protein 4	MAP4	4.2	102.9	979	14629000	1.16986e+06	4.54387
E2F7_HPA064866	HEAT	OFF-TARGET	1	P43490	Nicotinamide phosphoribosyltransferase	NAMPT	9.4	55.52	491	5793700	423299	4.52407
E2F7_HPA064866	HEAT	OFF-TARGET	1	P14866;P14866-2	Heterogeneous nuclear ribonucleoprotein L	HNRNPL	9	64.132	589	7114800	409258	4.18702
E2F7_HPA064866	HEAT	OFF-TARGET	1	Q02383	Semenogelin-2	SEMG2	18.7	65.444	582	5495000	245346	3.85423
E2F7_HPA064866	HEAT	OFF-TARGET	1	Q15907;P62491-2;Q15907-2;P62491	Ras-related protein Rab-11B;Ras-related protein Rab-11A	RAB11B;RAB11A	41.3	24.488	218	14062000	2.21215e+06	3.49504
E2F7_HPA064866	HEAT	OFF-TARGET	1	P08631-3;P08631-2;P08631-4;P08631;P06241-3;P07948-2;P07948;P06241-2;P12931;P06241;P12931-2;P07947	Tyrosine-protein kinase HCK;Tyrosine-protein kinase Fyn;Tyrosine-protein kinase Lyn;Proto-oncogene tyrosine-protein kinase Src;Tyrosine-protein kinase Yes	HCK;FYN;LYN;SRC;YES1	4.6	57.241	504	1950500	78458.1	2.94647
E2F7_HPA064866	HEAT	OFF-TARGET	1	P02753	Retinol-binding protein 4;Plasma retinol-binding protein(1-182);Plasma retinol-binding protein(1-181);Plasma retinol-binding protein(1-179);Plasma retinol-binding protein(1-176)	RBP4	52.2	23.01	201	17449000	2.56239e+06	2.87861
EFCAB3_HPA023317	HEAT	OFF-TARGET	2	Q9UBQ6	Exostosin-like 2;Processed exostosin-like 2	EXTL2	42.1	37.465	330	1455410000	1.05497e+07	10.648
EFCAB3_HPA023317	HEAT	OFF-TARGET	2	P02751;P02751-8;P02751-3;P02751-14;P02751-15;P02751-17;P02751-7;P02751-9;P02751-10;P02751-6;P02751-11;P02751-5;P02751-13;P02751-12;P02751-4	Fibronectin;Anastellin;Ugl-Y1;Ugl-Y2;Ugl-Y3	FN1	64.2	262.62	2386	15800000000	1447735123	5.74762
EFCAB3_HPA023317	HEAT	OFF-TARGET	2	P06732	Creatine kinase M-type;Creatine kinase M-type, N-terminally processed	CKM	22.3	43.101	381	27368000	2.25768e+06	4.9828
EFCAB3_HPA023317	HEAT	OFF-TARGET	2	P12110-3;P12110-2;P12110	Collagen alpha-2(VI) chain	COL6A2	7.6	87.279	828	35287500	4.10262e+06	4.89942
EFCAB3_HPA023317	HEAT	OFF-TARGET	2	P20774	Mimecan	OGN	13.8	33.922	298	41266500	5.79608e+06	4.10187
EFCAB3_HPA023317	HEAT	OFF-TARGET	2	P0DJI9	Serum amyloid A-2 protein	SAA2	60.7	13.527	122	12685200	1.46426e+06	4.05383
EFCAB3_HPA023317	HEAT	OFF-TARGET	2	P50452;P50452-3;P50452-2	Serpin B8	SERPINB8	11.8	42.766	374	4366500	575590	4.01306
EFCAB3_HPA023317	HEAT	OFF-TARGET	2	P20851-2;P20851	C4b-binding protein beta chain	C4BPB	47.4	28.286	251	81607500	1.30945e+07	3.89613
EFCAB3_HPA023317	HEAT	OFF-TARGET	2	O75145-2;O75145	Liprin-alpha-3	PPFIA3	0.8	132.36	1185	4023100	160428	3.81487
EFCAB3_HPA023317	HEAT	OFF-TARGET	2	P12111-4;P12111-2;P12111;P12111-3;P12111-5	Collagen alpha-3(VI) chain	COL6A3	8.2	278.2	2570	155525000	2.52385e+07	3.56387
EFCAB3_HPA023317	HEAT	OFF-TARGET	2	P21810	Biglycan	BGN	14.4	41.654	368	3993700	521320	3.1384
EFCAB3_HPA023317	HEAT	OFF-TARGET	2	P08758	Annexin A5	ANXA5	37.2	35.936	320	5524400	885794	3.11778
EFCAB3_HPA023317	HEAT	OFF-TARGET	2	P02545;P02545-2;P02545-6;P02545-3;P02545-5;P02545-4	Prelamin-A/C;Lamin-A/C	LMNA	54.2	74.139	664	17709000	2.25763e+06	2.59363
EFCAB3_HPA030717	HEAT	NO-TARGET	2	P00734	Prothrombin;Activation peptide fragment 1;Activation peptide fragment 2;Thrombin light chain;Thrombin heavy chain	F2	62.9	70.036	622	1075300000	2.56028e+08	2.93971
EFEMP1_HPA062231	NOT HEAT	CO-TARGET	2	Q12805-2;Q12805-4;Q12805-3;Q12805	EGF-containing fibulin-like extracellular matrix protein 1	EFEMP1	53.6	53.722	485	2719250000	7.09183e+07	7.00906
EFEMP1_HPA062231	NOT HEAT	CO-TARGET	2	Q12805-5	EGF-containing fibulin-like extracellular matrix protein 1	EFEMP1	63.4	39.195	355	17519000	435464	6.81174
EFEMP1_HPA062231	NOT HEAT	CO-TARGET	2	P04196	Histidine-rich glycoprotein	HRG	68.8	59.578	525	4621750000	1285485870	3.8915
EFEMP1_HPA062231	NOT HEAT	CO-TARGET	2	CON__P07477;P07477;Q8NHM4;P07478	Trypsin-1;Alpha-trypsin chain 1;Alpha-trypsin chain 2;Putative trypsin-6;Trypsin-2	PRSS1;PRSS3P2;PRSS2	11.3	26.558	247	30900000000	4539599741	3.53625
EFEMP1_HPA068998	NOT HEAT	OFF-TARGET	4	Q8IV04	Carabin	TBC1D10C	2	49.712	446	2011600000	1.82508e+08	4.54403
EFEMP1_HPA068998	NOT HEAT	OFF-TARGET	4	P03951;P03951-2	Coagulation factor XI;Coagulation factor XIa heavy chain;Coagulation factor XIa light chain	F11	69.8	70.108	625	594935000	1.82821e+08	2.53591
EFEMP1_HPA070841	NOT HEAT	CO-TARGET	2	P62750	60S ribosomal protein L23a	RPL23A	30.1	17.695	156	33929300	643813	6.02074
EFEMP1_HPA070841	NOT HEAT	CO-TARGET	2	Q01650	Large neutral amino acids transporter small subunit 1	SLC7A5	5.5	55.01	507	74753950	1.33528e+06	5.93816
EFEMP1_HPA070841	NOT HEAT	CO-TARGET	2	P29401;P29401-2	Transketolase	TKT	32.3	67.877	623	335714000	5.70892e+06	5.90781
EFEMP1_HPA070841	NOT HEAT	CO-TARGET	2	P10809	60 kDa heat shock protein, mitochondrial	HSPD1	52.5	61.054	573	540171465	8.77489e+06	5.80439
EFEMP1_HPA070841	NOT HEAT	CO-TARGET	2	P08238	Heat shock protein HSP 90-beta	HSP90AB1	37	83.263	724	1003558300	1.79842e+07	5.77511
EFEMP1_HPA070841	NOT HEAT	CO-TARGET	2	P05387	60S acidic ribosomal protein P2	RPLP2	60	11.665	115	90816450	1.91622e+06	5.70858
EFEMP1_HPA070841	NOT HEAT	CO-TARGET	2	P08670	Vimentin	VIM	63.5	53.651	466	1433326900	2.99018e+07	5.68814
EFEMP1_HPA070841	NOT HEAT	CO-TARGET	2	P49327	Fatty acid synthase;[Acyl-carrier-protein] S-acetyltransferase;[Acyl-carrier-protein] S-malonyltransferase;3-oxoacyl-[acyl-carrier-protein] synthase;3-oxoacyl-[acyl-carrier-protein] reductase;3-hydroxyacyl-[acyl-carrier-protein] dehydratase;Enoyl-[acyl-carrier-protein] reductase;Oleoyl-[acyl-carrier-protein] hydrolase	FASN	14.7	273.42	2511	75448400	2.56698e+06	5.65447
EFEMP1_HPA070841	NOT HEAT	CO-TARGET	2	P00558-2;P00558	Phosphoglycerate kinase 1	PGK1	44.7	41.428	389	140187700	3.50193e+06	5.64566
EFEMP1_HPA070841	NOT HEAT	CO-TARGET	2	Q06830	Peroxiredoxin-1	PRDX1	72.9	22.11	199	211598000	9.72734e+06	5.43518
EFEMP1_HPA070841	NOT HEAT	CO-TARGET	2	P62937;P62937-2	Peptidyl-prolyl cis-trans isomerase A;Peptidyl-prolyl cis-trans isomerase A, N-terminally processed	PPIA	70.9	18.012	165	73305600	5.12803e+06	4.99861
EFEMP1_HPA070841	NOT HEAT	CO-TARGET	2	P13639	Elongation factor 2	EEF2	36.6	95.337	858	357678600	1.15868e+07	4.95918
EFEMP1_HPA070841	NOT HEAT	CO-TARGET	2	P11142;P11142-2	Heat shock cognate 71 kDa protein	HSPA8	53.4	70.897	646	726091000	4.20758e+07	4.9064
EFEMP1_HPA070841	NOT HEAT	CO-TARGET	2	P60174-1;P60174;P60174-4	Triosephosphate isomerase	TPI1	65.9	26.669	249	207745510	6.51438e+06	4.81684
EFEMP1_HPA070841	NOT HEAT	CO-TARGET	2	Q9H444;Q96CF2	Charged multivesicular body protein 4b;Charged multivesicular body protein 4c	CHMP4B;CHMP4C	3.6	24.95	224	30812500	1.97025e+06	4.81011
EFEMP1_HPA070841	NOT HEAT	CO-TARGET	2	P07910-2;P07910;P07910-4;P07910-3;P0DMR1;O60812;B7ZW38;B2RXH8	Heterogeneous nuclear ribonucleoproteins C1/C2;Heterogeneous nuclear ribonucleoprotein C-like 4;Heterogeneous nuclear ribonucleoprotein C-like 1;Heterogeneous nuclear ribonucleoprotein C-like 3;Heterogeneous nuclear ribonucleoprotein C-like 2	HNRNPC;HNRNPCL4;HNRNPCL1;HNRNPCL3;HNRNPCL2	25.6	32.337	293	54233500	2.17347e+06	4.76259
EFEMP1_HPA070841	NOT HEAT	CO-TARGET	2	Q99714;Q99714-2	3-hydroxyacyl-CoA dehydrogenase type-2	HSD17B10	23.4	26.923	261	40110500	1.60146e+06	4.56994
EFEMP1_HPA070841	NOT HEAT	CO-TARGET	2	P02788;P02788-2	Lactotransferrin;Lactoferricin-H;Kaliocin-1;Lactoferroxin-A;Lactoferroxin-B;Lactoferroxin-C	LTF	80.6	78.181	710	244848850	3.45832e+07	4.3114
EFEMP1_HPA070841	NOT HEAT	CO-TARGET	2	Q12805-5	EGF-containing fibulin-like extracellular matrix protein 1	EFEMP1	63.4	39.195	355	11056200	435464	4.23482
EFEMP1_HPA070841	NOT HEAT	CO-TARGET	2	Q99879;Q99877;Q93079;Q5QNW6;P62807;P58876;O60814;Q5QNW6-2;Q99880;P57053	Histone H2B type 1-M;Histone H2B type 1-N;Histone H2B type 1-H;Histone H2B type 2-F;Histone H2B type 1-C/E/F/G/I;Histone H2B type 1-D;Histone H2B type 1-K;Histone H2B type 1-L;Histone H2B type F-S	HIST1H2BM;HIST1H2BN;HIST1H2BH;HIST2H2BF;HIST1H2BC;HIST1H2BD;HIST1H2BK;HIST1H2BL;H2BFS	67.5	13.989	126	716147000	54528260	4.17109
EFEMP1_HPA070841	NOT HEAT	CO-TARGET	2	P23528	Cofilin-1	CFL1	54.2	18.502	166	73179650	4.57488e+06	4.16013
EFEMP1_HPA070841	NOT HEAT	CO-TARGET	2	Q99878;Q96KK5;Q9BTM1;Q16777;Q6FI13;P20671;P0C0S8;Q9BTM1-2;Q93077;Q7L7L0;P04908;Q96QV6;P16104	Histone H2A type 1-J;Histone H2A type 1-H;Histone H2A.J;Histone H2A type 2-C;Histone H2A type 2-A;Histone H2A type 1-D;Histone H2A type 1;Histone H2A type 1-C;Histone H2A type 3;Histone H2A type 1-B/E;Histone H2A type 1-A;Histone H2AX	HIST1H2AJ;HIST1H2AH;H2AFJ;HIST2H2AC;HIST2H2AA3;HIST1H2AD;HIST1H2AG;HIST1H2AC;HIST3H2A;HIST1H2AB;HIST1H2AA;H2AFX	35.9	13.936	128	323984000	3.8768e+07	4.15082
EFEMP1_HPA070841	NOT HEAT	CO-TARGET	2	P22626;P22626-2	Heterogeneous nuclear ribonucleoproteins A2/B1	HNRNPA2B1	39.1	37.429	353	155505000	1.21852e+07	4.13768
EFEMP1_HPA070841	NOT HEAT	CO-TARGET	2	P06733;P06733-2	Alpha-enolase	ENO1	76.3	47.168	434	362372550	1.68422e+07	4.10805
EFEMP1_HPA070841	NOT HEAT	CO-TARGET	2	P68363;P68363-2	Tubulin alpha-1B chain	TUBA1B	58.1	50.151	451	306296850	2.01577e+07	4.09625
EFEMP1_HPA070841	NOT HEAT	CO-TARGET	2	P60709	Actin, cytoplasmic 1;Actin, cytoplasmic 1, N-terminally processed	ACTB	75.7	41.736	375	1138295000	2.26563e+08	3.73973
EFEMP1_HPA070841	NOT HEAT	CO-TARGET	2	Q12805-2;Q12805-4;Q12805-3;Q12805	EGF-containing fibulin-like extracellular matrix protein 1	EFEMP1	53.6	53.722	485	1455395000	7.09183e+07	3.66415
EFEMP1_HPA070841	NOT HEAT	CO-TARGET	2	P0DMV9;P0DMV8;P0DMV8-2	Heat shock 70 kDa protein 1B;Heat shock 70 kDa protein 1A	HSPA1B;HSPA1A	43.7	70.051	641	195051500	8.90929e+06	3.62264
EFEMP1_HPA070841	NOT HEAT	CO-TARGET	2	P68104;Q5VTE0;P68104-2	Elongation factor 1-alpha 1;Putative elongation factor 1-alpha-like 3	EEF1A1;EEF1A1P5	58.2	50.14	462	1138904500	1.02304e+08	3.57985
EFEMP1_HPA070841	NOT HEAT	CO-TARGET	2	P04406;P04406-2	Glyceraldehyde-3-phosphate dehydrogenase	GAPDH	84.8	36.053	335	212808000	2.32128e+07	3.49227
EFEMP1_HPA070841	NOT HEAT	CO-TARGET	2	P07737	Profilin-1	PFN1	77.1	15.054	140	104065050	8.92835e+06	3.36153
EFEMP1_HPA070841	NOT HEAT	CO-TARGET	2	P61769	Beta-2-microglobulin;Beta-2-microglobulin form pI 5.3	B2M	35.3	13.714	119	9190500	769743	3.21152
EFEMP1_HPA070841	NOT HEAT	CO-TARGET	2	P10599;P10599-2	Thioredoxin	TXN	88.6	11.737	105	106211050	1.51931e+07	2.73894
EFEMP1_HPA070841	NOT HEAT	CO-TARGET	2	P14866;P14866-2	Heterogeneous nuclear ribonucleoprotein L	HNRNPL	9	64.132	589	9041800	1.41543e+06	2.72141
ETS1_HPA042870	HEAT	OFF-TARGET	3	P00488	Coagulation factor XIII A chain	F13A1	36.2	83.266	732	218910000	8.85298e+06	8.84332
ETS1_HPA042870	HEAT	OFF-TARGET	3	P05160	Coagulation factor XIII B chain	F13B	33.7	75.51	661	2.46903e+08	2.88232e+06	8.31484
ETS1_HPA042870	HEAT	OFF-TARGET	3	P62495-2;P62495	Eukaryotic peptide chain release factor subunit 1	ETF1	7.7	45.462	404	7009900	367151	4.1609
ETS1_HPA042870	HEAT	OFF-TARGET	3	P11586	C-1-tetrahydrofolate synthase, cytoplasmic;Methylenetetrahydrofolate dehydrogenase;Methenyltetrahydrofolate cyclohydrolase;Formyltetrahydrofolate synthetase;C-1-tetrahydrofolate synthase, cytoplasmic, N-terminally processed	MTHFD1	9	101.56	935	36430000	2.32238e+06	4.03294
ETS1_HPA042870	HEAT	OFF-TARGET	3	Q5VT79;P13928;P13928-3;Q5VT79-2	Annexin A8-like protein 2;Annexin A8	ANXA8L2;ANXA8	20.5	36.879	327	7.67587e+06	352847	3.48684
ETS1_HPA042870	HEAT	OFF-TARGET	3	P63241;P63241-2	Eukaryotic translation initiation factor 5A-1	EIF5A	18.8	16.832	154	2006400	116585	3.17171
ETS1_HPA042870	HEAT	OFF-TARGET	3	Q5FWE3;Q5FWE3-3;Q5FWE3-2	Proline-rich transmembrane protein 3	PRRT3	3.4	102.2	981	7984400	593311	3.08805
ETS1_HPA042870	HEAT	OFF-TARGET	3	Q07021	Complement component 1 Q subcomponent-binding protein, mitochondrial	C1QBP	21.6	31.362	282	9.98673e+06	714919	2.71471
FANCD2_HPA054101	HEAT	NO-TARGET	3	P00450	Ceruloplasmin	CP	68.3	122.2	1065	3437433333	1142048326	2.65182
FANCD2_HPA063742	HEAT	OFF-TARGET	1	Q9BXW9-3;Q9BXW9;Q9BXW9-1	Fanconi anemia group D2 protein	FANCD2	2.2	140.74	1249	33461000	16.5831	16.5831
FANCD2_HPA063742	HEAT	OFF-TARGET	1	Q96HE7;Q86YB8	ERO1-like protein alpha	ERO1L	12.6	54.392	468	5221900	16.5831	16.5831
FANCD2_HPA063742	HEAT	OFF-TARGET	1	O15144	Actin-related protein 2/3 complex subunit 2	ARPC2	10.3	34.333	300	4743600	16.5011	16.5011
FANCD2_HPA063742	HEAT	OFF-TARGET	1	Q02818	Nucleobindin-1	NUCB1	38.4	53.879	461	1806600000	14.9981	14.9981
FANCD2_HPA063742	HEAT	OFF-TARGET	1	P31146	Coronin-1A	CORO1A	19.5	51.026	461	17526000	10.4179	10.4179
FANCD2_HPA063742	HEAT	OFF-TARGET	1	Q9H299	SH3 domain-binding glutamic acid-rich-like protein 3	SH3BGRL3	10.8	10.438	93	22387000	8.42817	8.42817
FANCD2_HPA063742	HEAT	OFF-TARGET	1	P34096	Ribonuclease 4	RNASE4	7.5	16.84	147	31651000	6.91863	6.91863
FANCD2_HPA063742	HEAT	OFF-TARGET	1	Q9Y5C1	Angiopoietin-related protein 3	ANGPTL3	31.5	53.637	460	17715000	6.48002	6.48002
FANCD2_HPA063742	HEAT	OFF-TARGET	1	Q69YL0	Uncharacterized protein NCBP2-AS2	NCBP2-AS2	11.1	10.89	99	1128400000	5.18579	5.18579
FANCD2_HPA063742	HEAT	OFF-TARGET	1	Q96FT7-2;Q96FT7;Q96FT7-4	Acid-sensing ion channel 4	ASIC4	5.8	44.361	417	153320000	4.48827	4.48827
FANCD2_HPA063742	HEAT	OFF-TARGET	1	P62269	40S ribosomal protein S18	RPS18	35.5	17.718	152	16726000	4.46766	4.46766
FANCD2_HPA063742	HEAT	OFF-TARGET	1	P00742	Coagulation factor X;Factor X light chain;Factor X heavy chain;Activated factor Xa heavy chain	F10	20.5	54.731	488	16535000	4.16008	4.16008
FBLN1_Clone315	HEAT	CO-TARGET	2	O00444-3;O00444-2;O00444	Serine/threonine-protein kinase PLK4	PLK4	1.5	104.63	929	8878450	64336.6	11.6859
FBLN1_Clone315	HEAT	CO-TARGET	2	Q9NZH8;Q9NZH8-2	Interleukin-36 gamma	IL36G	40.2	18.721	169	12841000	217966	8.84718
FBLN1_Clone315	HEAT	CO-TARGET	2	P47755;P47755-2	F-actin-capping protein subunit alpha-2	CAPZA2	16.4	32.949	286	111615000	2.18747e+06	8.72178
FBLN1_Clone315	HEAT	CO-TARGET	2	Q01546	Keratin, type II cytoskeletal 2 oral	KRT76	43.3	65.84	638	181668200	2.33279e+06	8.32077
FBLN1_Clone315	HEAT	CO-TARGET	2	Q96DA0	Zymogen granule protein 16 homolog B	ZG16B	34.6	22.739	208	1437852650	1.09723e+07	8.27984
FBLN1_Clone315	HEAT	CO-TARGET	2	O95147	Dual specificity protein phosphatase 14	DUSP14	36.9	22.255	198	7657200	150612	8.27845
FBLN1_Clone315	HEAT	CO-TARGET	2	P01037	Cystatin-SN	CST1	60.3	16.387	141	816795500	6.91901e+06	8.26774
FBLN1_Clone315	NOT HEAT	CO-TARGET	2	Q9UKU6	Thyrotropin-releasing hormone-degrading ectoenzyme	TRHDE	2	117	1024	3886950	71502.9	7.69843
FBLN1_Clone315	NOT HEAT	CO-TARGET	2	B9A064;P0CG04	Immunoglobulin lambda-like polypeptide 5;Ig lambda-1 chain C regions	IGLL5;IGLC1	51.4	23.063	214	2097450000	2.07323e+08	6.08099
FBLN1_Clone315	HEAT	CO-TARGET	2	P01868;P01869	Ig gamma-1 chain C region secreted form;Ig gamma-1 chain C region, membrane-bound form	Ighg1	65.4	35.704	324	48900000000	1220397359	6.05046
FBLN1_Clone315	NOT HEAT	CO-TARGET	2	P61626	Lysozyme C	LYZ	77.7	16.537	148	47810500	3.80261e+06	5.95244
FBLN1_Clone315	NOT HEAT	CO-TARGET	2	P15814	Immunoglobulin lambda-like polypeptide 1	IGLL1	10.8	22.963	213	7812900	350068	5.35122
FBLN1_Clone315	NOT HEAT	CO-TARGET	2	P47755;P47755-2	F-actin-capping protein subunit alpha-2	CAPZA2	16.4	32.949	286	142175000	6.57172e+06	4.99958
FBLN1_Clone315	NOT HEAT	CO-TARGET	2	O00444-3;O00444-2;O00444	Serine/threonine-protein kinase PLK4	PLK4	1.5	104.63	929	8887100	333326	4.91547
FBLN1_Clone315	HEAT	CO-TARGET	2	P14625	Endoplasmin	HSP90B1	27.5	92.468	803	13414550	1.06329e+06	4.86721
FBLN1_Clone315	HEAT	CO-TARGET	2	Q9NZV5-2;Q9NZV5	Selenoprotein N	SEPN1	1.3	62.033	556	1543200	42172	4.5502
FBLN1_Clone315	HEAT	CO-TARGET	2	P12273	Prolactin-inducible protein	PIP	77.4	16.572	146	533826500	1.31844e+07	4.52171
FBLN1_Clone315	NOT HEAT	CO-TARGET	2	P01868;P01869	Ig gamma-1 chain C region secreted form;Ig gamma-1 chain C region, membrane-bound form	Ighg1	65.4	35.704	324	43500000000	2556516288	4.24314
FBLN1_Clone315	NOT HEAT	CO-TARGET	2	P01833	Polymeric immunoglobulin receptor;Secretory component	PIGR	55.2	83.283	764	63369500	1.19626e+07	4.11948
FBLN1_Clone315	NOT HEAT	CO-TARGET	2	Q06033-2;Q06033	Inter-alpha-trypsin inhibitor heavy chain H3	ITIH3	31.2	99.326	886	64464500	7.78352e+06	4.06569
FBLN1_Clone315	NOT HEAT	CO-TARGET	2	A0A075B5P4;A0A0A6YWR2		Ighg1	59.6	35.633	324	5685150000	2.99002e+08	3.93641
FBLN1_Clone315	NOT HEAT	CO-TARGET	2	P03973	Antileukoproteinase	SLPI	34.1	14.326	132	797225	30094.6	3.9304
FBLN1_Clone315	HEAT	CO-TARGET	2	P23142;P23142-2;P23142-3	Fibulin-1	FBLN1	68.6	77.213	703	22200000000	6.35262e+08	3.68035
FBLN1_Clone315	HEAT	CO-TARGET	2	Q14624	Inter-alpha-trypsin inhibitor heavy chain H4;70 kDa inter-alpha-trypsin inhibitor heavy chain H4;35 kDa inter-alpha-trypsin inhibitor heavy chain H4	ITIH4	56.7	103.36	930	1065850000	3.84688e+08	3.65268
FBLN1_Clone315	HEAT	CO-TARGET	2	O43866	CD5 antigen-like	CD5L	68.6	38.087	347	2094300000	4.92033e+08	3.44263
FBLN1_Clone315	HEAT	CO-TARGET	2	Q08211	ATP-dependent RNA helicase A	DHX9	6.4	140.96	1270	6769700	598981	3.4411
FBLN1_Clone315	HEAT	CO-TARGET	2	P17066;P48741	Heat shock 70 kDa protein 6;Putative heat shock 70 kDa protein 7	HSPA6;HSPA7	15.7	71.027	643	10987000	2.31059e+06	3.30265
FBLN1_Clone315	HEAT	CO-TARGET	2	P11021	78 kDa glucose-regulated protein	HSPA5	49.4	72.332	654	46991000	8.39917e+06	3.27263
FBLN1_Clone315	HEAT	CO-TARGET	2	P01011;P01011-2	Alpha-1-antichymotrypsin;Alpha-1-antichymotrypsin His-Pro-less	SERPINA3	45.4	47.65	423	292795000	7.66496e+07	3.25953
FBLN1_Clone315	HEAT	CO-TARGET	2	P01871;P01871-2	Ig mu chain C region	IGHM	65.5	49.306	452	26500000000	6746477138	3.23421
FBLN1_Clone315	NOT HEAT	CO-TARGET	2	Q9NZH8;Q9NZH8-2	Interleukin-36 gamma	IL36G	40.2	18.721	169	13072000	585970	3.19725
FBLN1_Clone315	NOT HEAT	CO-TARGET	2	P08123	Collagen alpha-2(I) chain	COL1A2	8.8	129.31	1366	11200000000	3096469633	3.16936
FBLN1_Clone315	HEAT	CO-TARGET	2	P02790	Hemopexin	HPX	74	51.676	462	1058470000	2.63862e+08	3.13795
FBLN1_Clone315	HEAT	CO-TARGET	2	P04217;P04217-2	Alpha-1B-glycoprotein	A1BG	62	54.253	495	117475000	2.62707e+07	3.10366
FBLN1_Clone315	HEAT	CO-TARGET	2	P0C0L4;P0C0L4-2	Complement C4-A;Complement C4 beta chain;Complement C4-A alpha chain;C4a anaphylatoxin;C4b-A;C4d-A;Complement C4 gamma chain	C4A	66.5	192.78	1744	1227500000	4.47556e+08	3.02175
FBLN1_Clone315	NOT HEAT	CO-TARGET	2	Q9UGM3-5;Q9UGM3-3;Q9UGM3;Q9UGM3-7;Q9UGM3-6;Q9UGM3-4;Q9UGM3-8;Q9UGM3-2;Q9UGM3-9	Deleted in malignant brain tumors 1 protein	DMBT1	21.9	258.42	2393	5022900	261348	2.8859
FBLN1_Clone315	NOT HEAT	CO-TARGET	2	P01871;P01871-2	Ig mu chain C region	IGHM	65.5	49.306	452	34400000000	11069223913	2.86725
FBLN1_Clone315	NOT HEAT	CO-TARGET	2	O43866	CD5 antigen-like	CD5L	68.6	38.087	347	2650950000	8.35386e+08	2.85085
FBLN1_Clone315	NOT HEAT	CO-TARGET	2	P68871;P02042	Hemoglobin subunit beta;LVV-hemorphin-7;Spinorphin;Hemoglobin subunit delta	HBB;HBD	95.2	15.998	147	191595000	6.41899e+07	2.84047
FBLN1_Clone315	NOT HEAT	CO-TARGET	2	O14791;O14791-2;O14791-3	Apolipoprotein L1	APOL1	51.3	43.974	398	914815000	3.14508e+08	2.81314
FBLN1_Clone315	HEAT	CO-TARGET	2	P61247	40S ribosomal protein S3a	RPS3A	21.6	29.945	264	66644500	9.24553e+06	2.64021
FBLN1_Clone315	HEAT	CO-TARGET	2	P20742;P20742-2	Pregnancy zone protein	PZP	34.6	163.86	1482	24514815	2.8925e+06	2.63368
FBLN1_Clone315	HEAT	CO-TARGET	2	P0CG05	Ig lambda-2 chain C regions	IGLC2	96.2	11.293	106	6055750000	1956957007	2.6132
FBLN1_Clone315	NOT HEAT	CO-TARGET	2	P01591	Immunoglobulin J chain	IGJ	71.7	18.098	159	1678600000	6.11924e+08	2.59319
FBLN1_Clone315	HEAT	CO-TARGET	2	P01024	Complement C3;Complement C3 beta chain;C3-beta-c;Complement C3 alpha chain;C3a anaphylatoxin;Acylation stimulating protein;Complement C3b alpha chain;Complement C3c alpha chain fragment 1;Complement C3dg fragment;Complement C3g fragment;Complement C3d fragment;Complement C3f fragment;Complement C3c alpha chain fragment 2	C3	87.9	187.15	1663	12200000000	5509885906	2.57539
FBLN1_Clone315	HEAT	CO-TARGET	2	Q9H4G4	Golgi-associated plant pathogenesis-related protein 1	GLIPR2	47.4	17.218	154	36885000	8.14049e+06	2.52144
FBLN1_Clone315	HEAT	CO-TARGET	2	B9A064;P0CG04	Immunoglobulin lambda-like polypeptide 5;Ig lambda-1 chain C regions	IGLL5;IGLC1	51.4	23.063	214	573965000	1.20737e+08	2.51109
FBLN1_Clone337	HEAT	CO-TARGET	2	P23142;P23142-2;P23142-3	Fibulin-1	FBLN1	68.6	77.213	703	64900000000	6.35262e+08	10.9847
FBLN1_Clone337	HEAT	CO-TARGET	2	P23142-4	Fibulin-1	FBLN1	65.3	74.433	683	13345550000	1.19602e+08	10.6383
FBLN1_Clone337	HEAT	CO-TARGET	2	P06703	Protein S100-A6	S100A6	26.7	10.18	90	238357500	2.33076e+06	8.57857
FBLN1_Clone337	HEAT	CO-TARGET	2	P01868;P01869	Ig gamma-1 chain C region secreted form;Ig gamma-1 chain C region, membrane-bound form	Ighg1	65.4	35.704	324	64400000000	1220397359	8.01104
FBLN1_Clone337	HEAT	CO-TARGET	2	P08514;P08514-2;P08514-3	Integrin alpha-IIb;Integrin alpha-IIb heavy chain;Integrin alpha-IIb light chain, form 1;Integrin alpha-IIb light chain, form 2	ITGA2B	36.3	113.38	1039	417011500	1.5267e+07	8.00597
FBLN1_Clone337	HEAT	CO-TARGET	2	A0A075B5P4;A0A0A6YWR2		Ighg1	59.6	35.633	324	9354400000	1.55172e+08	7.87963
FBLN1_Clone337	NOT HEAT	CO-TARGET	2	P23142-4	Fibulin-1	FBLN1	65.3	74.433	683	6444800000	1.61083e+08	7.14864
FBLN1_Clone337	NOT HEAT	CO-TARGET	2	Q9BXR6	Complement factor H-related protein 5	CFHR5	19.5	64.419	569	39521000	1.28574e+06	7.08025
FBLN1_Clone337	HEAT	CO-TARGET	2	P47755;P47755-2	F-actin-capping protein subunit alpha-2	CAPZA2	16.4	32.949	286	81173500	2.18747e+06	6.29548
FBLN1_Clone337	NOT HEAT	CO-TARGET	2	P08514;P08514-2;P08514-3	Integrin alpha-IIb;Integrin alpha-IIb heavy chain;Integrin alpha-IIb light chain, form 1;Integrin alpha-IIb light chain, form 2	ITGA2B	36.3	113.38	1039	6857455000	1.10874e+08	6.16023
FBLN1_Clone337	NOT HEAT	CO-TARGET	2	A0A075B5P4;A0A0A6YWR2		Ighg1	59.6	35.633	324	8600700000	2.99002e+08	6.0672
FBLN1_Clone337	NOT HEAT	CO-TARGET	2	P23142;P23142-2;P23142-3	Fibulin-1	FBLN1	68.6	77.213	703	59700000000	1963093348	5.81829
FBLN1_Clone337	NOT HEAT	CO-TARGET	2	O00444-3;O00444-2;O00444	Serine/threonine-protein kinase PLK4	PLK4	1.5	104.63	929	10340450	333326	5.75064
FBLN1_Clone337	HEAT	CO-TARGET	2	P01871;P01871-2	Ig mu chain C region	IGHM	65.5	49.306	452	41700000000	6746477138	5.72919
FBLN1_Clone337	NOT HEAT	CO-TARGET	2	O14791;O14791-2;O14791-3	Apolipoprotein L1	APOL1	51.3	43.974	398	1518050000	3.14508e+08	5.64
FBLN1_Clone337	HEAT	CO-TARGET	2	P00739;P00739-2	Haptoglobin-related protein	HPR	59.8	39.029	348	344910000	7.71325e+07	5.22253
FBLN1_Clone337	NOT HEAT	CO-TARGET	2	P47755;P47755-2	F-actin-capping protein subunit alpha-2	CAPZA2	16.4	32.949	286	139390000	6.57172e+06	4.89689
FBLN1_Clone337	NOT HEAT	CO-TARGET	2	P01871;P01871-2	Ig mu chain C region	IGHM	65.5	49.306	452	49900000000	11069223913	4.77622
[truncated: 1,161 more rows]

## Sheet: List of Peptides
LIST OF PEPTIDES IDENTIFIED FOR TARGET PROTEINS IN EACH IP AND PROTEIN FRAGMENTS USED TO RAISE THE ANTIBODIES
[truncated: 3,911 more rows]

[truncated: 3 more sheets: Experimental_Batches, Catalog and Lot numbers, Antibodies against same protein]
